# Supplementary material for: Plant response to intermittent heat stress involves modulation of mRNA translation efficiency
Source: Plant Physiol. 2024 Dec 17;197(2):kiae648. doi: 10.1093/plphys/kiae648 (PMC11979764; doi:10.1093/plphys/kiae648)
Supplement: kiae648_Supplementary_Data [file kiae648_supplementary_data.zip]

Archive with 4 entries (4 files):
- Dannfald et al Supplementary Table 1.xlsx
- Dannfald et al Supplementary Table S2.xlsx
- pp.02392.2024-s07.pdf
- suppfigs.pdf
