# Supplementary material for: Plant response to intermittent heat stress involves modulation of mRNA translation efficiency
Source: Plant Physiol. 2024 Dec 17;197(2):kiae648. doi: 10.1093/plphys/kiae648 (PMC11979764; doi:10.1093/plphys/kiae648)
Supplement: kiae648_Supplementary_Data [file kiae648_supplementary_data.zip › Dannfald et al Supplementary Table 1.xlsx]

## Sheet: 5'P-seq; polysome-seq; mRNA-seq
gene_id	lengths	5'P-seq_R1_pA	5'P-seq_R2_pA	5'P-seq_R3_pA	5'P-seq_R1_pB	5'P-seq_R2_pB	5'P-seq_R3_pB	5'P-seq_R1_pC	5'P-seq_R2_pC	5'P-seq_R3_pC	5'P-seq_R1_p1	5'P-seq_R2_p1	5'P-seq_R3_p1	5'P-seq_R1_2_p2	5'P-seq_R2_p2	5'P-seq_R3_p2	5'P-seq_R1_p3	5'P-seq_R2_p3	5'P-seq_R3_p3	5'P-seq_R1_p4	5'P-seq_R2_p4	5'P-seq_R3_p4	5'P-seq_R1_p5	5'P-seq_R2_p5	5'P-seq_R3_p5	Polysome mRNA-seq_R1_pA	Polysome mRNA-seq_R2_pA	Polysome mRNA-seq_R3_pA	Polysome mRNA-seq_R1_pB	Polysome mRNA-seq_R2_pB	Polysome mRNA-seq_R3_pB	Polysome mRNA-seq_R1_pC	Polysome mRNA-seq_R2_pC	Polysome mRNA-seq_R3_pC	Polysome mRNA-seq_R1_p1	Polysome mRNA-seq_R2_p1	Polysome mRNA-seq_R3_p1	Polysome mRNA-seq_R1_p2	Polysome mRNA-seq_R2_p2	Polysome mRNA-seq_R3_p2	Polysome mRNA-seq_R1_p3	Polysome mRNA-seq_R2_p3	Polysome mRNA-seq_R3_p3	Polysome mRNA-seq_R1_p4	Polysome mRNA-seq_R2_p4	Polysome mRNA-seq_R3_p4	Polysome mRNA-seq_R1_p5	Polysome mRNA-seq_R2_p5	Polysome mRNA-seq_R3_p5
AT1G01010	1688	17.63	11.7929	15.9992	7.78567	6.22702	4.08989	8.48036	11.8566	9.23395	20.7307	17.3304	13.1252	9.25792	10.2725	11.5486	10.4584	9.39903	5.74074	6.75737	6.78275	3.68002	28.8214	30.5668	39.4208	5.44793	5.31641	5.10756	6.37859	5.69787	4.02041	6.43097	7.91097	6.80234	7.40043	4.76139	6.6552	5.2202	8.3198	6.2362	8.06472	6.84202	6.11579	9.40243	7.34919	6.43569	16.7841	16.4839	12.799
AT1G01020	1329	3.79641	3.54452	6.52047	4.48197	2.54222	3.81484	3.86656	6.67468	4.96603	5.06359	7.02322	7.76542	3.35964	6.61431	2.63275	7.64255	5.26245	2.97611	6.17957	10.2303	4.67409	7.36891	5.96561	4.63276	7.84907	6.80569	7.01802	5.65113	6.7201	7.53511	6.66197	6.50161	11.4787	11.3442	7.85022	4.22648	10.6085	8.05121	7.79603	12.3748	11.193	9.44953	7.11712	8.05322	7.21248	11.0928	10.848	8.67009
AT1G01040	6276	6.13163	6.10152	6.59552	13.7695	11.9032	11.4127	14.007	6.85686	14.3197	7.22704	8.45183	8.07113	8.41166	6.79214	6.65028	7.30197	12.0208	7.35781	32.4419	27.7065	24.1309	20.6044	20.072	20.8846	3.54292	3.36648	3.62166	6.69292	6.0362	5.85503	6.21949	4.41194	5.93302	4.85596	3.69412	2.68499	8.33058	6.18032	4.72812	6.4446	6.93401	5.12127	9.2215	7.67404	6.85107	6.81078	7.92524	6.88489
AT1G01050	994	23.8308	31.1863	35.3799	14.2678	15.2955	12.5885	17.7246	36.1393	17.5175	25.5911	26.7964	30.6714	14.1363	13.6892	21.8745	18.0036	13.7463	16.4139	9.98351	8.39883	6.24937	23.4127	21.3963	14.8897	110.605	105.496	108.814	76.7604	59.2412	58.7824	80.0099	82.4828	72.7755	142.791	147.487	138.447	47.501	76.0253	79.8854	91.0389	79.4742	91.7588	56.6106	41.4787	52.349	90.3963	87.4596	89.1143
AT1G01080	1685	107.542	104.837	99.8612	46.6288	46.1175	40.4596	71.0133	89.9313	76.9199	100.883	85.7253	114.685	79.0272	68.9626	101.007	52.1697	41.0066	61.7935	31.41	32.2047	33.4003	111.429	89.1004	105.684	84.0639	72.4655	81.6338	56.1289	52.8865	53.1934	67.7597	75.2298	64.4453	57.7111	62.8797	83.3381	39.7877	64.6925	65.0309	44.4116	31.4745	53.4348	36.8204	28.0055	40.0373	71.0684	74.6521	66.2461
AT1G01090	1896	271.702	349.477	307.29	110.655	100.582	97.2317	192.042	221.016	207.227	315.96	281.867	327.988	173.296	177.894	191.924	182.458	195.809	226.238	102.935	98.4426	103.728	247.431	232.178	227.063	159.48	157.499	152.787	162.407	132.721	118.817	178.748	206.114	183.759	212.084	180.445	223.672	143.57	169.657	184.748	170.618	168.513	180.298	164.713	130.089	148.345	202.857	178.046	211.946
AT1G01100	587	246.495	468.685	303.567	164.614	117.992	138.008	123.808	188.961	110.998	366.856	174.135	317.916	194.858	168.624	244.388	199.81	106.237	79.8463	104.543	117.435	120.004	165.042	135.493	174.074	576.847	438.66	516.599	313.521	332.382	343.736	437.016	332.204	394.016	562.845	396.411	775.087	258.071	396.467	408.365	397.602	370.365	401.233	179.707	148.971	191.288	511.273	514.544	587.66
AT1G01120	2052	63.0533	106.97	66.2568	154.217	260.512	175.684	178.962	59.5564	126.941	103.304	111.997	122.55	68.989	68.2478	73.9294	117.145	87.7002	63.5115	130.463	132.457	132.895	38.1291	39.9248	20.1377	54.3136	61.399	57.943	23.7091	21.4269	20.6501	21.9487	19.0445	21.5034	83.0234	115.055	73.9078	59.1884	38.7825	32.4359	92.5328	94.0156	58.5039	80.7831	81.3183	61.7049	31.7878	32.6702	27.3745
AT1G01130	375	15.9629	26.7444	20.6406	21.4309	21.523	23.3001	23.9804	32.2569	34.4503	24.7646	16.9983	35.3476	29.7664	22.7989	24.6591	18.3792	10.3612	6.06473	22.2046	22.8986	26.504	11.2324	16.7795	16.4185	7.32029	5.65298	6.89724	7.62112	3.92572	5.29675	6.77505	7.59329	3.06196	8.32795	6.18248	7.48932	5.87447	1.78334	5.30479	3.77709	3.4494	2.55426	6.41265	4.54055	5.35564	4.83174	5.38237	17.2838
AT1G01140	1838	18.6571	29.7631	31.9504	16.4096	25.0199	21.8911	22.0668	36.0972	23.6075	26.3615	27.0635	38.6349	37.7963	28.6301	25.4274	48.6822	55.3855	37.4437	44.2481	39.9059	31.9043	37.2403	45.7372	31.8876	35.4713	45.4037	41.1078	25.6017	36.6301	33.681	29.782	42.7374	34.5381	58.1802	38.8508	64.1767	66.9587	75.3166	68.4114	98.2118	96.6172	71.4534	66.2024	73.1187	63.5251	61.3885	76.4778	69.9393
AT1G01160	1045	27.0868	37.8802	23.992	15.3811	10.2382	15.7935	23.8844	24.0629	24.8595	34.3881	25.4887	34.6107	21.7404	17.1694	15.5454	23.6047	21.1933	12.7742	13.7532	19.0593	17.5953	30.7347	33.1173	27.193	22.9854	17.0401	17.1006	13.4199	11.7396	11.2461	17.387	12.7787	13.6564	19.992	17.6009	13.4378	7.58902	9.59933	16.2602	15.2108	16.4454	14.1564	11.1991	9.31077	8.12432	24.2743	29.5239	29.9779
AT1G01170	515	28.8927	27.8834	32.0196	22.9486	22.9614	25.5539	24.945	42.7055	29.7205	30.8381	22.7655	20.7747	22.9495	19.8746	16.4998	11.7394	11.0653	11.9042	17.7188	26.1685	23.4001	17.1758	19.0602	23.6805	94.613	111.55	107.142	64.2693	80.2295	88.8684	69.2156	65.0146	76.1244	87.824	85.6844	103.614	41.6346	61.0319	80.6341	53.1726	55.975	61.5832	30.5068	26.686	34.0341	104.908	113.797	118.861
AT1G01180	1456	10.572	11.2193	6.06729	29.6762	25.1384	22.152	19.033	10.473	13.4057	11.0926	12.0395	7.3482	10.5527	7.11252	5.83611	3.07273	4.31419	2.30904	10.9677	12.8601	6.82623	8.17264	7.00104	5.36716	10.6524	11.8903	10.497	3.78877	5.45988	5.28629	4.81183	4.18113	6.19633	12.0558	10.2971	15.4313	2.7234	3.67447	4.78196	3.83718	4.75934	2.19287	1.98193	3.34126	2.94684	6.73128	8.91164	7.91384
AT1G01210	624	3.28907	6.20978	5.6628	4.39407	3.60962	3.97601	4.70573	6.57921	3.15051	6.0393	5.10765	4.09678	3.57769	3.08761	3.20414	9.88256	4.04734	4.75391	5.66666	5.92494	5.17656	9.61912	4.43687	5.31294	21.9961	17.0994	17.0823	11.3967	10.5378	9.54942	18.2603	9.91333	16.2982	23.2981	12.6325	9.00159	11.4147	15.0041	8.36844	20.429	16.1394	14.6679	11.0474	7.99118	7.90004	29.4329	25.8768	25.9673
AT1G01220	3596	11.2959	9.529	11.1834	7.07272	7.62076	6.68943	13.8817	13.4757	13.5502	8.23411	11.5853	10.7951	5.66045	9.77799	7.57553	7.39753	8.806	5.55452	7.80308	6.83211	5.97694	21.3478	16.9031	17.1875	7.74829	6.85793	7.19262	5.98835	4.50322	3.98158	6.35868	6.22556	5.15456	5.89954	6.36129	9.37206	1.81739	5.76512	5.04792	5.27367	5.57554	3.13718	4.14611	2.97629	2.38632	9.61926	8.82022	9.6128
AT1G01230	876	61.4034	46.5758	88.455	326.925	367.901	323.243	103.284	34.3123	117.5	39.3323	33.1347	52.7448	41.8253	52.373	37.9449	28.7106	29.9392	24.9461	81.3816	74.6077	78.0029	30.5334	48.126	45.9554	62.3603	60.0952	60.5728	23.3684	33.1625	37.0349	26.0146	15.9165	23.5939	41.1824	45.7864	38.4725	43.5053	29.0098	35.4826	41.5005	56.0063	31.4665	41.9091	42.4844	40.7467	54.7181	58.8367	48.9149
AT1G01240	1497	56.8391	29.0312	59.0674	35.2424	33.1015	47.3421	44.6243	62.6353	65.099	33.5352	52.7698	47.6252	33.5105	27.2687	18.6983	22.1316	30.67	19.2214	20.4966	19.7577	18.8389	41.6433	45.5634	37.6484	13.2946	18.6922	17.4347	7.32561	13.1775	15.2587	13.3715	11.2816	17.0937	7.84108	9.18906	13.1326	4.07132	9.38131	8.58219	9.14625	8.45562	6.32735	4.60494	3.41224	4.32969	12.5437	11.8457	8.41869
AT1G01290	2021	12.1017	7.74446	13.8626	7.15779	7.43	6.24487	9.98892	17.5932	11.0476	8.85725	10.4196	12.087	7.21266	9.6524	10.8823	8.07702	8.10669	8.80685	8.18374	8.08465	4.73344	17.0904	19.0543	19.5678	10.1193	8.35639	9.07491	4.73563	5.4389	7.20735	8.41891	8.45369	5.92502	6.28763	5.3917	8.33794	5.34108	8.60346	8.65375	7.67036	7.63478	8.68902	3.96626	3.61074	4.92357	13.0813	13.5182	12.1155
AT1G01300	2062	32.2654	22.5135	25.093	63.2309	40.2345	41.3278	46.9934	12.1948	32.7562	21.0175	26.2212	32.7389	10.9541	15.1835	10.666	11.7867	19.3456	9.9265	24.6716	24.2344	15.7255	43.2043	59.9935	36.1754	56.3133	40.8141	44.4723	27.1397	14.3264	13.6063	30.2804	14.5236	20.1263	32.9543	46.2862	42.2228	5.16366	4.54052	6.91398	16.753	23.5243	16.5164	7.85254	8.49348	6.8622	55.5985	72.6096	78.2326
AT1G01320	6015	56.911	132.542	50.7036	33.591	33.7018	25.8424	81.3423	84.8411	79.6078	120.896	76.3771	94.0043	81.064	76.2939	75.7871	34.737	41.0076	33.1413	31.1188	25.9742	23.2777	175.909	150.701	148.185	32.7907	29.6041	29.7744	48.2757	36.1081	31.4811	49.9182	51.2249	40.1153	73.3324	60.9769	61.1659	18.4096	37.9127	46.315	26.4652	24.7461	15.5527	39.4993	24.7692	21.9003	77.074	77.8377	73.3329
AT1G01350	1434	33.0971	47.8972	34.0287	18.6591	16.0998	19.9343	28.5396	32.1567	39.9529	31.5358	34.7674	40.87	25.6417	23.1764	23.1797	89.38	97.407	116.051	74.4521	61.1287	67.7501	57.9393	56.6921	72.7425	20.6745	19.0699	20.387	7.27666	7.25464	6.75252	12.5631	9.38069	10.295	15.5451	11.4251	21.5435	17.6664	10.7262	11.6759	55.5874	59.0836	73.1781	16.2105	15.436	19.3528	32.9092	33.7303	31.6388
AT1G01360	1179	19.2936	17.1419	23.9055	7.77878	8.59696	8.14292	6.53774	12.3118	10.7193	16.2102	28.3845	20.0766	9.91322	11.8476	13.7786	10.8712	12.8526	9.39331	7.06252	7.78904	10.6429	16.4342	18.6794	14.7627	8.61485	11.807	12.8303	4.50981	6.15995	5.47533	6.46474	6.07957	7.93038	11.9654	9.8322	23.821	6.53964	5.67221	7.17092	6.40727	8.38526	7.13127	3.53539	4.74521	4.64577	8.52233	9.96598	7.94069
AT1G01390	1789	13.2408	8.45149	8.13584	3.59379	3.04265	5.24581	3.07753	9.91689	8.79113	13.3913	8.27143	8.04446	2.716	6.66364	5.58799	6.01539	6.84133	4.97447	6.37588	5.19986	4.09726	12.4787	15.6164	11.4498	6.98169	6.5172	6.57164	17.461	15.2508	17.3943	14.5458	13.2822	15.0372	5.95931	6.00451	4.70961	5.50013	2.99051	3.38221	5.19024	5.57776	5.41358	10.2158	13.8006	10.1546	8.47071	10.6778	6.44078
AT1G01420	1520	29.0303	37.6893	23.358	23.7615	18.2761	18.0967	29.2189	30.2891	35.0133	36.3925	32.5757	38.8068	7.68927	10.4572	7.8923	23.865	18.3195	24.0048	15.3837	14.8295	22.0685	13.3016	18.3801	14.7224	9.57176	9.66957	8.97219	17.3592	13.8821	14.0477	15.7524	20.09	15.9717	12.4693	8.7958	5.54308	10.5315	9.23936	3.81718	8.07601	6.32174	7.98205	12.0237	14.9627	13.0328	5.20164	5.59609	4.501
AT1G01430	2134	154.321	133.265	102.229	292.329	451.571	386.04	206.142	87.6711	155.426	167.008	195.651	161.677	143.938	140.448	130.232	64.7076	51.2536	31.3696	80.5507	79.1364	95.4194	144.189	131.92	156.076	49.0106	50.0331	47.0487	35.3495	37.252	40.993	21.1053	23.9261	21.1384	63.9372	74.4926	71.0678	27.7688	39.4859	43.0362	28.9093	31.0868	21.4451	44.6241	45.366	32.9822	48.7826	47.6627	49.4392
AT1G01440	2830	4.86503	6.12123	6.39174	2.94002	3.97951	5.1839	4.8637	6.7094	8.38566	4.09002	6.23437	8.12987	4.82598	4.46775	4.76885	3.75993	4.4392	4.15791	3.90963	4.29854	2.85351	6.84663	7.64858	5.60635	8.48753	7.96511	7.64391	4.18038	4.50833	3.45084	4.81523	5.65542	4.05737	7.80079	7.94657	9.92401	4.59267	5.90772	8.72807	7.75771	7.34586	6.54359	4.24866	4.34057	4.03222	11.8446	11.2076	10.3062
AT1G01470	1348	62.4874	36.8619	55.735	53.9374	36.8995	42.6522	40.299	61.7272	49.2729	36.4432	33.5234	25.637	47.541	42.8783	29.8498	195.636	157.762	92.3529	209.09	233.838	201.563	56.0112	39.2101	48.3097	82.4754	84.9729	81.7501	230.6	246.231	251.785	183.278	217.721	199.323	72.2187	67.0763	72.9209	692.145	295.184	169.341	332.503	344.698	320.703	596.191	658.093	662.661	100.627	89.037	111.122
AT1G01490	1562	425.444	478.586	389.641	233.949	171.958	210.769	195.978	334.5	311.321	663.3	621.169	631.673	396.237	359.862	431.045	325.049	430.583	279.172	253.176	283.117	245.214	338.092	534.482	459.057	48.5051	46.9574	46.7156	29.7851	32.4839	27.8698	27.3553	37.1509	32.0296	42.5378	26.8158	57.5364	24.8687	41.9576	55.5059	46.7501	52.5857	41.5626	26.2746	28.42	22.5594	58.2104	68.3933	52.3291
AT1G01500	1773	5.20908	3.98533	8.82614	4.21281	2.96425	4.92811	6.31412	6.24365	6.01924	1.74595	2.11862	4.05853	1.99983	2.64876	1.55057	9.4796	9.35019	9.92718	6.88376	9.75363	5.11525	7.18657	7.59476	3.80652	11.9992	11.3984	10.1232	16.3066	13.5064	12.0898	13.1138	11.8514	13.5076	3.82651	3.26908	7.92018	21.7435	15.8419	7.71372	20.9039	23.5025	21.5496	19.8926	21.8137	22.1401	13.1459	11.262	12.1854
AT1G01510	2637	15.6957	14.6655	19.3981	10.111	11.9582	11.822	14.8239	17.8204	14.005	13.5254	16.9209	19.9272	9.51178	12.4663	10.6149	12.1054	13.9239	12.1867	11.9385	11.8947	8.52748	15.8935	16.2736	16.1642	19.9871	19.7758	19.587	14.2403	11.8352	12.2401	16.9627	16.2718	16.9819	17.2743	14.9756	20.2357	12.4473	11.4122	12.0386	19.1277	20.5672	22.5608	11.3079	12.6834	11.805	23.8926	20.8301	22.394
AT1G01540	1908	19.2724	20.3087	24.0317	22.9433	25.9711	20.4095	24.0466	22.977	27.0836	18.0582	29.829	24.1169	19.7534	15.1467	12.7057	18.505	23.9955	19.1233	18.8912	21.7524	13.5437	19.9239	20.1169	10.9218	59.9953	63.996	63.1376	32.2911	30.9654	30.1898	36.356	32.8326	39.8048	41.2582	39.0861	64.7661	18.4732	11.917	13.2933	44.4174	45.5194	45.9624	18.233	15.2346	17.0809	41.8271	44.921	35.2908
AT1G01550	1572	260.246	218.994	252.185	226.387	200.238	200.714	250.302	251.972	241.63	223.632	271.101	164.126	274.925	306.48	267.093	223.833	227.145	138.95	217.608	249.755	221.604	235.327	244.007	209.012	93.3372	92.9577	94.7812	162.099	171.188	172.157	115.043	160.401	113.321	111.114	129.834	94.6885	122.338	139.962	132.609	119.486	122.429	111.167	168.985	193.806	188.328	106.197	109.228	125.295
AT1G01600	2323	3.97576	9.51775	2.93361	8.18089	6.70647	4.87578	8.2163	3.56615	4.71501	7.87958	8.03604	8.2739	3.44841	3.88775	1.61379	11.1391	6.21649	3.87353	4.81202	6.26351	6.0434	4.35178	7.63851	2.34461	2.77701	3.71106	2.73293	1.91693	2.32366	1.28257	2.28681	2.6629	2.04777	4.77485	3.85906	2.41799	2.30756	1.43942	2.03383	5.41984	2.66485	3.48191	2.69149	2.25129	2.20069	3.47447	4.46848	2.94512
AT1G01610	1916	49.8544	108.218	57.8744	107.033	178.492	108.715	199.232	99.1002	125.691	74.2494	97.906	92.0127	74.5028	63.4135	67.4374	41.5254	43.1265	32.6164	57.9252	46.4978	35.6631	68.8104	62.0034	48.5723	42.3371	49.4931	48.8429	35.5211	27.0457	27.1265	30.4983	42.0225	35.1868	73.4039	89.7041	73.2906	38.5167	55.8458	49.1873	42.507	38.771	33.6057	32.8832	39.1018	35.5438	65.5951	57.6005	60.7024
AT1G01620	1549	116.321	243.141	124.271	569.853	752.74	762.06	322.262	84.6226	234.974	185.42	185.916	197.797	237.211	208.105	212.652	98.5126	86.4965	68.8148	273.637	311.594	305.982	76.0718	82.0557	35.4673	368.348	480.95	447.143	354.542	429.764	436.088	187.627	183.13	201.415	648.289	710.696	565.688	525.915	680.842	742.401	380.289	374.529	295.303	610.733	589.579	528.406	305.67	339.392	287.32
AT1G01630	1479	45.3309	42.2274	35.2119	33.306	30.5854	30.8515	36.8536	54.7232	49.7508	38.4933	48.6403	35.0173	32.2313	24.8324	32.9513	19.9483	23.5999	17.4497	15.8102	14.5955	11.9281	35.2438	33.9503	26.1783	85.5642	74.1022	72.2305	38.422	28.9319	30.7209	33.4713	39.1694	32.4962	63.4193	69.182	94.9457	17.3771	29.843	38.6135	40.9142	40.6061	46.9173	13.7662	15.4597	15.6161	60.0849	67.4063	56.7265
AT1G01650	2229	15.4995	11.9984	16.3435	29.0135	27.1151	23.6164	19.5956	9.01178	17.8914	15.2765	18.7925	15.0368	12.4311	12.0471	11.773	20.7765	24.491	12.7761	25.0747	24.1309	17.0555	30.4716	33.9315	29.0031	11.207	12.7122	11.8498	8.19982	7.04481	7.09174	7.77146	8.5018	7.28548	14.0107	16.6073	17.6397	13.0785	12.301	10.003	18.4632	25.2852	15.5654	15.5353	18.0605	12.5733	18.2158	20.083	17.4467
AT1G01710	1701	15.1324	15.3654	20.5263	10.7277	9.82089	8.87826	15.8601	22.1959	10.897	12.6599	16.6626	24.6026	16.9075	13.0965	19.1005	11.9423	15.3423	15.3467	13.0091	11.078	12.8547	19.8722	18.3479	17.5411	18.801	18.4029	19.03	20.6697	17.1361	19.024	21.4085	28.054	17.7438	18.423	23.943	23.1152	18.1742	21.2303	27.288	19.1056	19.6087	21.0227	19.7921	19.2336	17.0664	22.5628	27.6729	30.4829
AT1G01720	1653	7.55312	18.2937	9.36508	17.9602	11.6958	16.4449	21.2057	20.4899	16.3104	25.2408	16.389	13.1167	118.135	110.364	79.2254	26.7727	28.2457	27.6365	40.3676	47.5466	46.3729	23.1249	28.7017	17.6924	22.1701	29.4105	25.5569	42.2583	53.5541	59.3801	56.496	62.8458	32.5487	44.8216	30.2953	33.9806	89.3342	291.695	340.575	54.0305	69.9248	111.964	43.3523	64.0115	79.9127	50.0732	63.0582	46.6165
AT1G01725	537	5.25516	5.80096	6.11022	12.1487	11.5347	13.4587	22.2142	26.7579	22.4885	6.7671	8.69075	2.46841	11.7383	10.315	10.2389	1.12585	4.46187	3.13032	16.1432	14.6581	19.4338	1.56878	6.79615	4.1893	7.6679	8.55316	8.61134	7.92114	11.1485	9.55535	10.6093	8.41099	9.77482	6.41722	4.89303	15.6899	6.56365	8.71746	11.5764	5.4218	3.6132	5.74748	4.47811	4.75616	5.60996	4.75444	8.05422	8.71701
AT1G01730	1197	10.3591	13.3296	17.4311	8.92561	5.64512	8.47106	13.9521	14.3315	12.787	8.77029	12.8377	11.4693	11.3001	17.0012	13.989	11.1117	9.46745	11.152	10.4821	11.4581	8.40704	12.5802	13.9829	14.5407	20.6399	20.2482	20.3638	16.824	14.7583	13.8282	20.003	19.0308	18.6371	24.2908	24.5337	25.8091	19.2626	13.4086	14.1262	28.0047	31.6473	28.0961	15.8039	19.3051	15.8632	30.5493	35.049	32.1876
AT1G01740	1648	1.97184	1.2909	2.60363	1.89326	1.70844	1.63639	2.11587	2.3577	2.04499	1.3067	1.79582	2.18318	3.9843	3.58035	2.27478	2.93485	4.08663	3.96006	2.14563	4.26975	3.61857	4.79236	8.78172	3.44862	3.16487	2.61553	2.23529	1.53253	1.31016	1.15505	1.9621	1.13204	2.09023	3.79003	2.71984	1.70418	2.45066	2.02898	2.26331	4.67934	4.93369	6.00591	2.04286	1.40219	2.54813	5.84711	6.91109	10.0508
AT1G01770	2377	10.7209	8.88599	10.1229	7.15973	5.36963	7.07945	11.118	18.1042	9.39301	9.51248	8.95488	10.7149	7.95558	7.14293	8.83194	8.54602	9.01754	7.65426	9.88527	9.63339	5.85384	20.6444	20.9655	22.6644	5.13914	5.82659	5.34169	6.96229	5.53267	5.18784	8.29165	8.88122	6.90087	5.66307	5.26695	2.36306	3.49082	3.65746	4.70753	4.66773	4.58669	3.22372	4.04669	4.34912	3.30286	10.7756	11.251	10.1495
AT1G01780	939	33.8784	35.1168	13.7982	30.4085	12.3934	20.9079	27.5579	27.3258	27.8153	51.0267	42.6702	18.2506	36.7815	24.2372	18.6311	23.8226	21.172	6.63422	17.3708	19.9407	14.157	32.7463	44.093	17.5271	25.5801	25.2096	23.3714	20.668	19.0224	20.3599	16.4801	19.1359	15.198	28.0978	48.064	26.9185	11.3392	19.2293	22.7742	16.2574	18.7938	17.1145	11.439	13.4704	11.4719	15.7	21.4951	13.4215
AT1G01790	4259	32.086	28.1329	36.8811	37.7616	43.7629	36.4213	46.4519	43.3602	50.4123	28.1252	34.2899	33.7464	30.3716	28.1886	35.5021	19.2773	29.2389	24.1689	19.6848	15.9895	14.702	35.8266	29.4596	23.6861	40.7029	43.2534	43.1363	45.4741	51.3874	52.428	44.2521	45.1868	53.1887	32.5671	47.7949	34.9496	25.6896	52.7591	56.2832	20.8964	23.603	17.892	29.7746	23.759	30.1369	30.7856	32.5475	26.8009
AT1G01800	1236	18.4039	15.8596	20.2164	10.6329	8.2005	11.4329	14.1058	22.3018	14.3149	13.3937	13.4457	18.6911	11.0498	15.1982	7.88592	13.0112	11.1073	7.68011	8.02881	9.16669	4.22166	17.3803	14.3562	8.81315	69.4051	83.2396	83.1971	45.4919	46.4512	48.0098	59.2369	62.0435	67.2857	76.6718	72.4666	84.0731	37.5472	56.2705	52.777	69.7126	65.7826	62.8576	39.8196	28.4375	30.2821	78.9609	88.3569	80.4061
AT1G01820	1262	25.2753	20.7707	33.5999	16.7819	11.8986	14.0181	16.7236	26.2573	19.5835	16.8504	20.2039	19.5064	23.2051	18.511	15.843	22.3244	22.2187	18.8047	21.0594	19.5622	20.3781	41.5542	49.2614	53.0091	46.7669	34.0993	37.8847	32.9157	34.4511	30.8881	42.948	28.9432	40.9434	34.2181	29.3325	37.8323	28.0457	39.2137	27.651	35.3541	41.8777	36.6002	25.5337	26.1169	23.9436	81.9024	88.4215	98.7223
AT1G01830	2220	19.9537	18.4812	18.0772	14.0119	9.13137	14.8201	19.0137	17.7994	24.4791	21.2192	27.6878	30.4089	66.2527	42.9052	36.9255	27.8325	19.8939	20.578	19.7301	22.4559	20.0906	43.3075	64	32.3207	8.96488	8.97601	8.19083	3.26329	4.11139	3.80256	4.50838	5.30752	4.28556	6.83971	4.73434	7.59053	3.34077	16.267	18.1083	10.8464	8.65679	12.6083	3.53851	3.01315	2.46728	13.8749	18.3135	13.6246
AT1G01860	1373	4.98271	6.52983	6.00513	4.20061	3.4177	2.90693	4.27732	8.97034	6.23873	4.60724	5.96911	11.2404	3.9215	3.77124	4.7327	5.63629	7.9237	5.11331	6.97845	5.55926	5.42917	18.0236	16.4067	11.4695	10.5966	7.56544	8.7911	10.456	7.50547	6.44974	8.80358	13.5877	9.0798	8.7061	10.0752	10.2276	6.73874	12.1769	10.3836	9.1126	7.40234	8.83665	5.83817	6.555	5.85103	10.8573	11.5504	12.3261
AT1G01910	1388	34.4404	28.0814	33.3986	14.9179	15.5515	13.2896	21.9488	37.9232	23.2689	23.9508	24.4385	34.1753	19.6794	22.0359	27.3691	46.6067	51.3674	48.6571	36.3231	43.5638	37.2354	48.1759	37.7175	45.2967	56.5635	51.7239	53.7577	49.2729	41.0108	38.3995	45.0953	39.4737	38.1721	49.2669	45.2662	54.6321	91.5769	68.4171	57.3882	139.294	126.41	172.906	81.8906	69.6609	91.2236	88.0555	82.4202	106.623
AT1G01920	1873	16.2539	11.0337	12.0832	14.0333	4.91047	8.35092	16.7552	16.5958	15.5942	12.7189	12.1546	11.9805	10.517	7.13628	6.9386	15.0419	18.0823	11.8784	16.7473	16.6192	16.848	31.5406	39.7762	34.9582	10.1128	6.63991	7.49045	6.38729	5.03029	5.83264	8.83753	5.1375	6.30562	8.22185	5.61144	8.99678	7.1745	5.35574	3.76157	11.0073	10.2606	12.444	6.93305	6.16875	7.45717	17.4568	14.8558	17.6868
AT1G01930	2101	5.53553	7.16027	4.84536	3.0151	2.41214	2.4131	8.56036	8.89784	5.28005	6.72631	6.66387	3.1996	6.06296	5.44483	5.23399	12.3736	17.7844	14.4957	9.93517	8.62829	9.99339	12.2295	13.2974	9.18593	7.05549	7.80278	8.31901	6.04212	5.18509	4.88455	7.62197	7.38405	6.94859	6.3045	5.29675	6.68371	13.421	10.8223	9.74449	19.3259	17.8984	28.3165	11.7509	10.3619	13.5565	14.5824	13.9298	13.7108
AT1G01940	877	21.7446	31.1018	23.4076	11.2121	4.06648	10.578	17.1596	19.2264	13.6099	20.8715	10.7727	18.4612	23.3595	24.5776	19.9482	205.985	180.095	144.996	162.838	187.53	137.412	73.3647	80.9317	105.172	26.2929	21.674	26.2749	23.7964	18.8005	19.8175	35.9049	24.9671	22.4447	17.4365	17.8002	25.6191	133.632	59.4786	39.7897	336.919	332.705	306.419	135.821	124.395	129.179	113.725	119.101	159.716
AT1G01950	3058	11.6892	10.5346	11.5827	7.32765	8.53183	6.24367	14.1634	13.2334	12.3065	10.607	19.4676	15.9453	9.14705	8.74182	7.92757	7.98726	14.527	12.3521	9.13859	8.3851	7.10973	18.2509	20.3296	19.3595	7.36098	7.44056	7.97105	7.80259	7.09274	7.22609	8.98795	10.4354	8.52889	7.43047	7.85952	15.613	5.76305	9.40366	8.72784	6.20148	7.70459	5.35965	8.65015	8.47137	6.14965	9.50713	9.21692	7.7715
AT1G01960	5825	14.1963	10.8392	11.7425	8.81368	7.70135	8.62967	21.1092	15.4803	19.0926	9.63504	10.5718	16.1405	8.97276	9.75736	8.92429	9.11281	17.8319	13.1559	9.5168	7.45268	8.0621	25.7611	21.1724	19.3103	12.3235	10.7601	12.7961	11.4214	9.40151	8.09857	12.8734	10.5353	10.7572	12.3311	17.6984	14.4644	4.3113	11.1363	10.1172	10.0911	14.9735	12.3328	6.82548	4.6352	5.39117	18.621	17.9811	18.854
AT1G01970	1710	45.3083	44.343	32.8168	27.5351	28.3197	22.3312	43.8954	67.1376	40.5665	56.0399	53.3858	48.6141	27.1092	30.914	36.2461	36.6284	45.8603	42.4438	30.0837	30.9666	39.4508	78.701	68.3689	81.2201	39.0897	39.7113	42.1223	20.0556	14.8649	14.4712	26.1133	21.4179	23.9815	43.3905	32.8557	49.2718	14.772	17.9899	18.9041	49.3764	38.3086	42.5087	17.8129	13.7269	15.9623	67.7176	64.3287	69.0679
AT1G01990	1483	10.7255	10.2978	8.79341	15.4924	12.2771	14.4749	11.8802	8.99706	13.5404	10.4369	10.976	8.23592	8.50098	9.33777	7.75216	14.024	11.3533	6.40095	25.1511	22.3569	18.5141	22.7224	22.7422	22.2754	11.2914	7.90959	8.45613	11.2042	9.66209	9.04072	13.2382	8.21002	12.6095	10.3114	9.79692	3.78759	9.01174	4.96041	4.86258	13.955	11.8998	12.1283	13.1885	10.4154	8.24867	18.8266	20.8041	19.4244
AT1G02000	2088	24.3278	25.872	14.7878	36.9499	40.7223	29.3958	38.6736	13.6932	34.2314	29.7156	30.8556	20.5868	25.6607	26.2979	21.9042	32.14	32.4097	22.9208	33.9243	43.3529	43.376	19.0637	24.2289	15.4808	6.83648	6.70073	6.64409	4.10621	4.70033	3.7655	2.80229	3.00963	3.92801	9.28354	9.77117	9.41545	12.2033	7.04625	6.6294	13.6802	15.0893	14.5267	8.82967	9.78567	11.9358	9.26936	8.83804	8.45014
AT1G02010	2803	5.58308	6.91206	5.16264	6.00414	7.03123	5.04141	4.97602	6.93095	6.66293	9.26718	12.7107	10.066	6.13743	3.39383	3.92316	8.71389	8.57117	6.91429	7.85389	7.44598	5.18579	13.2616	14.2772	7.43449	2.2525	3.57975	2.40474	3.20105	3.01116	2.74593	3.62561	3.74821	3.62829	5.10975	3.63935	6.01176	5.29184	3.57877	3.43023	4.54787	3.32924	4.1766	4.00361	2.77695	4.29904	2.79134	4.26905	2.82617
AT1G02020	2428	7.07935	8.13608	7.79652	6.61994	6.95759	7.10846	9.14595	6.40114	12.8971	7.42796	9.84506	7.68212	7.13944	9.17507	8.33763	9.56173	11.3085	10.5072	9.20784	9.92224	6.14023	19.6036	17.6744	14.776	5.93568	4.45277	4.45475	7.1719	6.0632	6.27189	6.24666	6.43001	6.55324	5.9433	7.35252	5.78356	6.92572	6.05954	6.6228	6.57905	6.96384	8.5475	8.64968	8.81608	7.82051	9.97266	9.23332	12.7541
AT1G02080	7461	6.77387	6.59885	7.70177	3.56093	6.03781	4.91571	11.069	9.79644	10.8408	6.11528	8.6656	8.02017	7.62131	7.66625	7.93885	7.98976	12.7848	9.52898	8.80594	7.88056	5.21194	18.4893	15.9057	11.3309	7.41374	6.38337	6.64966	14.6004	10.5102	10.0055	14.5909	11.9101	11.6743	12.1242	15.972	9.78701	11.4856	10.9353	9.99848	9.91395	11.1577	10.5415	16.3088	14.9154	14.0953	9.6588	12.0384	10.5693
AT1G02090	1225	157.349	161.384	128.226	70.9305	52.7093	61.5524	101.425	180.615	92.9655	162.167	162.518	127.684	216.119	203.086	174.028	267.891	293.708	292.124	213.789	205.036	194.825	170.894	173.924	246.568	47.9554	45.2815	43.9555	69.8814	56.963	53.4404	57.3805	78.3109	44.1887	49.493	38.2305	68.7795	188.582	107.001	104.607	150.056	159.673	209.814	145.528	157.165	175.201	67.7026	76.4398	95.8253
AT1G02100	1431	71.4125	45.9269	57.0882	34.8197	21.2491	18.3931	39.1158	64.1921	45.7281	75.0545	97.9188	73.7732	42.6729	36.9412	38.7721	61.7677	83.4017	59.4256	40.5722	39.5044	33.2515	103.244	128.044	146.287	22.6361	20.4432	22.2372	15.745	13.7853	13.996	17.6467	19.2124	17.5382	26.038	23.7622	45.14	13.393	17.7587	18.767	27.8244	24.7935	25.8817	14.2279	11.8987	11.4829	33.1509	37.176	35.4795
AT1G02110	2314	7.90854	14.0531	6.32634	10.6234	7.78705	6.52632	15.5448	8.17385	12.1975	11.749	14.7081	10.1473	12.0313	8.0139	7.12831	7.00205	5.00932	4.5723	9.21783	5.46323	6.38905	15.7	14.9014	9.15907	10.7361	10.5963	10.3307	12.7814	7.63428	6.93853	12.1439	9.63221	10.4913	13.6356	10.2529	23.0602	5.64853	8.38109	8.77589	8.60345	7.26699	8.73864	7.34378	6.20198	6.15434	15.8739	20.1864	17.5838
AT1G02120	2150	123.023	92.9411	102.251	99.3416	91.2311	78.7206	156.721	114.331	148.391	102.351	145.329	160.65	86.3063	79.755	79.5104	78.7922	145.026	115.76	90.4027	71.8909	69.5729	187.98	228.279	251.179	29.1748	30.204	27.6327	18.517	21.2719	17.7071	23.7055	21.0079	28.6105	24.6433	18.9428	41.8009	19.6385	17.1076	18.4665	24.0094	27.5465	31.7302	17.001	18.215	16.8992	46.4276	51.2308	41.0323
AT1G02130	1110	91.3709	56.2651	44.1888	36.4564	26.0413	30.4176	43.8142	52.1764	64.898	73.2365	65.2201	66.7886	45.4304	53.0484	41.4287	42.9197	43.58	31.8915	31.1365	25.4643	31.4511	72.4796	72.6732	67.0949	67.8858	63.787	68.1392	26.1662	25.9062	25.7978	33.9169	32.4643	27.3389	63.5462	66.4896	68.3147	19.3831	49.4034	54.0635	49.2694	51.1916	54.556	18.1981	16.1067	18.9981	63.6615	60.2009	65.528
AT1G02140	875	111.708	144.055	174.804	66.7781	71.6479	80.3792	88.7206	121.32	79.5995	111.21	85.078	163.717	71.8896	83.5347	129.103	103.504	113.159	117.754	77.3031	87.9142	70.4249	120.107	115.778	164.275	232.001	210.856	220.443	146.675	155.571	146.512	203.34	176.292	190.654	223.009	188.301	195.792	143.085	163.558	158.481	265.116	257.438	259.683	139.612	114.672	132.709	302.235	287.023	295.06
AT1G02145	1643	21.496	13.4569	19.9195	23.6515	20.2209	18.5803	23.122	17.0896	21.4523	14.9909	14.4796	11.4101	9.75127	16.0507	13.8424	10.9656	10.6812	8.90715	9.44173	8.27512	7.71285	33.1359	25.2764	26.2316	11.1943	9.11771	10.8765	7.24098	7.28755	7.65659	8.62204	6.99217	8.28655	10.6837	10.1129	11.9656	4.15646	8.14064	7.61777	6.8488	6.80447	5.95942	4.68361	4.21938	4.00051	13.6848	13.4255	11.3963
AT1G02150	1979	95.0655	75.1338	83.4104	55.2288	38.0333	38.3189	75.5795	131.175	64.925	97.1851	80.0072	88.8922	40.9429	44.3576	49.3784	59.9387	49.9996	48.6662	34.5248	42.6672	49.469	140.902	119.996	141.976	89.4692	87.7297	86.7344	90.241	58.2708	50.5185	102.043	77.1025	84.462	73.4614	56.3109	120.628	52.2068	46.9716	48.0822	81.6317	73.9997	88.3579	56.301	45.7849	54.2478	154.772	152.038	153.02
AT1G02160	524	18.4414	16.2397	30.1851	16.6001	9.67158	13.5868	16.8113	20.0067	15.007	15.4111	12.8165	15.3586	15.2875	14.018	13.8316	11.5378	13.5941	9.43525	9.79561	11.1525	12.566	12.8616	12.4885	12.4278	40.6004	29.937	28.8681	15.6011	21.539	19.7428	23.0674	16.4898	28.1737	31.4435	15.6332	10.7194	17.7972	14.0387	25.9419	29.4334	27.8594	38.5901	12.5438	10.4446	15.5053	27.1911	31.5029	38.4818
AT1G02170	1451	48.1505	35.8162	34.6737	32.7107	23.1553	34.8666	45.5331	54.9708	49.1624	32.3721	54.2858	40.9132	36.1114	46.7226	43.5772	38.1665	61.187	63.3086	47.481	53.9192	29.6252	53.7044	56.7217	41.5348	23.4592	26.1514	23.6592	25.2844	25.0261	23.7277	22.7094	28.9628	26.2273	29.0189	31.9563	30.9689	31.7306	36.8713	31.4755	35.3044	41.6444	37.4806	30.6048	35.9585	32.0236	28.8342	34.4777	34.4942
AT1G02180	922	5.47227	7.66377	5.20129	14.3566	13.4362	10.0617	7.56388	5.16836	6.54899	4.52527	3.4568	7.90721	3.5608	5.09354	3.79492	1.96718	3.37132	1.50145	4.33	5.04476	6.1984	8.90859	8.32603	3.08207	7.74109	7.43409	7.39573	3.96473	3.7256	3.14171	4.34213	4.57932	3.91404	8.52635	9.63918	6.09218	3.90251	5.80263	4.67478	6.05959	5.81224	3.80922	3.65145	5.40835	3.06938	6.96748	8.20927	7.81084
AT1G02205	2357	13.6782	10.2508	15.9914	53.2711	93.3325	74.6904	54.5043	16.3605	49.4488	9.65029	11.5421	26.5123	15.3776	16.6039	17.9198	10.055	11.814	7.63531	19.5028	14.5221	14.7061	7.10367	6.3537	4.5211	10.1326	9.47359	10.242	13.0558	10.7845	10.0775	11.0731	11.5811	9.25604	8.49816	12.2955	11.9156	6.4178	8.51192	8.86195	11.0839	8.66322	6.32152	12.6512	12.2293	7.97862	5.73055	6.51428	4.27757
AT1G02220	1590	2.95809	3.48832	8.83662	6.71947	4.01372	4.47766	5.07864	11.5269	3.97422	3.8938	5.08287	5.35931	6.02927	4.84696	5.18708	13.1563	7.41248	5.03735	9.4695	12.9765	8.12622	8.27862	7.12335	9.30839	9.66831	8.93277	9.07013	9.27978	9.93775	7.65155	12.0568	15.315	9.80075	10.0239	11.422	17.6635	20.2743	18.927	13.4497	20.6374	11.7382	11.8476	25.3078	15.6043	18.0282	12.6388	10.9715	11.3233
AT1G02270	1737	17.8219	10.148	27.9475	30.6996	45.061	39.062	25.6743	19.6256	22.5549	8.83321	11.3369	9.26644	10.8112	12.8944	11.9422	34.3883	42.2396	39.0516	43.3406	41.471	35.1183	23.1584	25.43	21.6083	17.3051	14.9298	18.2746	20.777	20.623	21.3456	16.3109	17.0149	14.543	10.9115	12.1016	8.08433	48.0661	21.9453	14.8405	39.6844	41.7558	40.1936	50.7622	48.5227	54.4478	19.3452	18.8824	20.9373
AT1G02280	1214	71.9206	78.1064	77.5493	50.3115	42.5186	35.72	79.5168	148.374	57.2563	84.0357	79.2293	141.632	59.928	68.937	99.228	74.6014	76.7594	83.4057	46.7909	54.6215	45.1307	149.716	132.584	168.826	120.522	99.8817	109.948	65.8063	45.2719	38.7903	96.2048	67.778	62.83	109.197	85.8113	143.432	43.6109	52.3324	57.079	124.645	100.234	118.525	55.8598	31.9583	40.8321	202.642	190.604	186.862
AT1G02290	1767	5.46875	4.17086	7.66577	2.30083	2.12451	2.50294	4.56992	4.10742	3.09931	4.26545	4.31604	3.75081	2.37822	2.86219	2.40446	4.9954	7.47624	11.5837	7.22989	6.27702	4.992	10.0715	7.97665	8.97904	9.78731	8.67782	9.22613	2.67057	2.4994	2.52922	3.87778	2.2783	3.52761	6.7039	9.35945	7.94707	4.48813	4.92009	5.67593	13.7606	14.9024	20.1772	3.17548	3.16616	4.75304	14.3558	15.4206	13.8571
AT1G02305	1407	154.439	127.819	206.476	226.996	272.412	223.178	126.132	120.362	132.339	135.451	161.64	159.484	99.7751	105.354	109.597	86.7123	82.8913	74.4949	75.7998	76.966	78.5866	163.457	189.887	195.486	63.0185	67.6489	66.1225	42.0415	42.2008	45.2925	48.4808	40.9645	53.3955	52.1989	63.6594	59.8826	36.1674	36.5984	34.2271	51.8443	43.9318	33.8873	33.1571	33.4525	31.0786	82.5348	80.5387	81.1267
AT1G02330	1193	59.7105	64.5785	69.817	38.1205	25.6456	29.2056	43.3811	44.9822	57.0871	56.1827	57.6294	77.1417	45.462	48.7521	68.5036	57.9748	98.9545	95.4002	61.3826	57.9822	59.7756	67.7018	82.5962	101.828	61.5521	50.5238	53.741	29.6383	31.261	29.3447	34.913	33.0041	26.1244	32.406	21.7009	77.6868	38.962	33.0733	43.7712	67.872	74.1945	82.3407	37.3578	38.3318	36.0413	64.5481	71.2997	71.2312
AT1G02335	990	8.72433	7.59785	10.9628	64.0827	46.4511	84.6623	10.7519	2.1475	20.9925	3.53469	5.059	4.30369	5.04066	4.62205	7.82587	2.80916	2.94352	2.59689	36.178	53.006	31.3731	4.78655	4.19486	3.34876	29.6694	31.9764	31.4303	22.2887	21.3139	25.9153	5.36592	7.73611	6.29624	28.3907	38.9528	28.3686	11.4967	16.2122	24.7825	15.9763	16.799	15.1578	9.71613	12.5307	11.7109	20.881	19.3684	18.9133
AT1G02340	1391	5.41005	4.64282	7.8629	5.7096	7.01683	4.88559	5.93714	16.1274	9.28747	6.67629	7.20117	9.86971	8.21355	9.69566	4.49178	9.12738	9.82301	5.97127	6.39614	7.71654	4.91233	2.64964	3.61886	2.55362	7.49922	5.99435	5.97271	3.2491	3.73945	4.81934	3.76367	7.12948	8.72645	5.57413	7.83367	6.05714	4.27599	2.88463	3.99242	7.29757	7.43939	5.04975	5.18636	4.10944	3.60957	2.7236	2.48749	1.03546
AT1G02360	1118	18.74	15.6306	23.6295	110.786	70.6814	108.353	64.8406	8.78685	40.3181	16.2519	24.1298	8.72286	15.3875	11.6324	5.14153	2.59569	3.01197	2.03423	25.5064	26.3489	5.11174	9.32478	15.8714	7.73112	25.6587	14.853	19.9099	11.2952	13.2554	14.7313	10.2606	5.09389	6.74915	25.9109	29.2396	20.0966	2.56154	5.98169	5.33801	2.60421	3.55364	2.37986	1.14716	4.46019	2.8579	19.5953	23.9854	14.8154
AT1G02370	1986	8.26738	9.87031	8.76916	8.23608	4.25303	8.74481	4.71284	4.50351	5.58579	6.09925	5.27298	8.62905	4.29806	5.88138	6.92133	6.21019	7.4996	5.72576	4.65218	5.94515	6.38077	23.7544	24.5228	31.7768	4.90692	3.34454	4.85421	14.1226	8.84572	8.20949	7.83073	5.04295	5.78165	3.63301	2.80173	1.41415	5.76798	5.05101	5.05004	3.9622	3.90793	4.01916	10.0097	9.49214	7.72237	10.7822	9.8727	11.4225
AT1G02380	1317	1.68824	1.90379	1.91647	2.15372	2.42286	2.78482	2.09025	3.11726	1.81259	1.8395	3.88933	2.22864	2.59254	2.01152	2.08744	1.37718	2.26184	1.27637	2.25184	2.17336	1.22634	1.75907	2.29332	1.70816	2.18858	3.43385	3.74928	1.71583	2.45916	2.1366	4.0336	2.46032	3.23833	2.53482	3.40342	2.13249	1.61693	1.52336	3.20976	3.70443	3.99886	2.82837	1.7042	1.75461	1.38632	2.68903	2.35358	1.09364
AT1G02400	1414	4.17298	5.6957	5.593	3.27643	4.24781	3.96696	4.80225	7.98439	4.27028	4.94957	4.10552	7.96822	4.64365	2.72513	3.00473	18.4709	11.7699	11.4686	12.7455	15.5194	13.3551	7.52172	12.994	6.61514	4.65931	6.14671	7.53846	10.7639	10.6194	11.706	6.42484	9.65226	5.56833	7.99671	7.26901	13.9034	29.0296	12.7697	8.96872	23.0392	17.4465	21.3005	23.5826	24.2556	27.2448	12.7558	16.0076	9.42217
AT1G02410	1278	15.8586	11.2363	16.1288	12.9467	16.0089	19.9198	13.6422	16.5782	17.9099	13.9013	17.0118	19.1881	9.65908	12.8143	10.5601	22.2342	26.2982	31.7999	19.814	28.3694	20.4146	16.8915	16.937	20.2897	23.5203	24.4387	27.4138	15.0296	16.5875	16.0602	17.4702	15.7502	13.3486	24.605	24.1881	28.5684	39.9905	23.0244	22.7	61.2644	57.9816	65.3721	30.1063	24.3624	32.1442	34.4775	34.3505	27.33
AT1G02475	1091	31.0396	28.0654	46.8091	30.9383	25.8066	33.7158	29.606	51.5396	52.7711	28.9906	22.6403	34.7135	31.1755	31.2355	39.6303	23.4961	26.8883	22.6584	30.1105	36.0742	27.7854	56.3681	43.0252	36.8991	77.6229	68.8487	76.5099	120.56	128.279	136.621	95.2662	144.629	94.4208	78.2744	71.3309	43.7621	99.2763	90.107	98.614	75.7321	65.2944	67.1146	125.196	103.451	108.777	127.955	122.234	106.605
AT1G02500	1748	476.99	521.157	369.165	281.698	277.148	253.632	387.415	478.62	378.37	655.165	607.428	385.766	227.11	282.717	202.598	310.383	230.578	160.258	179.058	193.905	200.358	258.983	220.446	244.121	267.601	295.14	279.075	361.708	253.442	241.325	329.891	295.747	336.888	397.488	457.895	367.932	163.623	133.904	129.452	298.191	253.081	245.428	200.304	185.146	184.616	264.511	262.484	261.614
AT1G02560	1479	62.8503	69.0433	83.3367	34.4567	36.4232	34.2065	52.2403	75.5913	53.5486	62.1536	65.0333	97.946	59.3126	75.8812	93.2775	46.8458	54.074	78.4232	34.2425	34.0292	28.3083	84.585	76.0691	75.1725	282.492	264.111	257.762	283.694	248.576	234.743	238.516	336.193	187.657	326.125	319.575	396.873	271.729	435.888	432.202	255.275	225.145	303.379	244.973	225.81	273.745	371.925	363.887	453.082
AT1G02640	2773	5.85936	5.89086	5.43088	27.1745	35.9426	24.6629	26.142	10.2578	14.0271	7.23186	10.4263	13.2479	9.14	6.94795	8.56209	2.18024	3.61969	1.462	6.95164	6.49433	3.22578	21.4937	28.0464	18.2322	19.5019	12.5627	13.567	23.8721	18.0855	15.4003	26.7921	17.8815	16.6814	10.4077	14.5477	22.2816	7.94419	13.9876	15.5731	5.19298	9.4627	3.72285	8.38292	10.8771	6.94629	35.3138	47.2856	54.408
AT1G02680	907	22.6282	24.7118	29.0338	11.3625	7.45007	12.2499	12.7475	15.4382	11.4567	27.3039	24.4723	32.3607	13.61	14.4712	15.1552	14.3979	18.2063	16.8981	13.2048	15.3846	9.45136	23.9169	22.7549	36.291	12.5603	10.8292	10.9746	6.08209	5.08569	6.20484	9.76159	6.27891	9.2235	15.91	9.8838	9.2894	3.72417	3.68662	6.30566	11.9726	14.9746	12.6727	4.06535	5.22961	5.63639	17.0712	17.7233	19.453
AT1G02690	2171	10.8716	10.0791	12.711	5.09542	3.71769	3.37873	6.34006	6.71991	9.05535	10.2291	8.07437	11.906	2.66153	3.71622	6.33153	4.73416	8.32211	3.96254	2.31176	3.40596	3.26188	8.39134	6.89805	9.98051	11.38	8.49509	9.56707	7.04125	6.28368	4.8033	8.22732	6.64846	8.00901	8.08536	9.32641	14.2301	4.36323	4.62059	6.07052	6.41548	6.12843	5.98072	3.39684	4.03352	4.3311	9.6737	7.83608	11.9418
AT1G02740	1566	5.13313	5.23989	5.42621	5.01118	2.75677	4.20186	4.45332	6.2263	4.39381	6.96156	9.15854	11.548	3.60591	6.15155	4.46861	3.39738	3.92845	4.67256	3.20488	5.78801	2.61803	8.94345	12.6971	8.69496	9.1153	6.81353	6.30626	8.48829	7.83389	9.19574	10.2751	11.2861	8.90349	2.95698	5.47778	5.38026	7.40873	3.84341	7.14546	5.77859	5.84104	3.53399	6.96137	7.06743	5.12993	12.5169	11.3698	11.0369
AT1G02750	1103	11.6295	10.8836	17.086	4.97171	6.46656	11.0511	12.4789	27.5166	12.731	12.2022	14.6541	15.0219	11.9059	14.1923	16.5407	10.3047	12.6814	12.6403	13.9607	13.9483	12.1647	20.2398	21.5638	14.9211	10.5773	15.8878	15.5619	7.05005	11.9231	12.7557	11.7962	11.1275	12.6409	16.4999	17.0957	12.7312	13.3147	15.7639	16.0815	17.9066	19.015	19.2978	10.4649	11.0265	8.69029	19.7125	21.6975	27.0957
AT1G02780	1109	532.989	663.116	488.336	285.691	195.147	253.287	479.743	556.411	475.715	596.736	476.762	753.778	323.392	387.092	535.453	379.321	357.83	473.365	228.643	252.83	234.247	504.301	435.751	499.234	1301.14	1140.98	1163.3	811.823	610.451	543.735	1049.66	924.784	766.181	1219.54	709.815	1597.98	586.851	900.315	994.275	1109.67	1104.99	1184.81	506.68	396.56	458.916	1467.32	1472.26	1470.19
AT1G02816	1602	11.3167	16.8367	16.0178	33.8768	72.8774	52.858	11.9141	7.77959	12.0087	13.9463	9.308	16.7258	16.3948	13.6803	19.9689	12.6049	12.6119	10.7399	29.4773	25.6841	28.8491	9.07114	12.019	9.16475	25.1035	28.7148	29.1103	14.9356	19.8491	20.8712	14.9461	11.0325	13.2087	28.9725	32.6105	28.0499	27.9606	26.2993	25.9217	35.7098	36.9117	30.2275	22.116	24.9773	25.4151	24.2656	23.0385	20.2292
AT1G02840	1517	43.688	63.8079	38.3784	30.3527	19.4258	23.8923	40.7696	66.3039	44.9871	72.8402	58.3019	49.057	41.1194	28.5761	27.1834	44.397	51.9084	27.5721	27.8206	33.0195	23.1768	41.0943	35.9204	31.1422	63.6967	61.1599	61.1212	74.1304	65.9246	64.1035	88.0529	71.9104	94.614	71.3431	49.0584	90.7161	58.6672	51.1374	45.6236	61.5198	56.8254	57.8791	61.9283	49.1458	45.1934	38.6551	42.6714	33.4682
AT1G02850	1943	5.06141	33.0035	12.7737	21.0702	36.9025	21.7629	11.1455	9.9987	11.3465	56.3852	27.5342	17.8349	25.7508	33.9621	11.8337	18.1716	22.1302	5.54713	41.7395	43.3964	26.1519	63.8437	64.6393	60.3287	8.83012	10.6557	9.68125	11.1513	10.6578	11.0321	21.4762	11.9262	13.0011	56.6434	28.1203	15.8999	27.0594	16.1767	14.7602	29.4022	27.4378	9.25694	57.0967	53.6438	24.1027	63.8782	66.9284	63.1946
AT1G02860	1517	2.87495	2.50423	4.82503	8.85027	10.8883	10.5951	2.78249	3.52783	2.59185	3.72629	2.77628	4.61859	6.0597	4.84207	4.1187	10.2025	8.79369	11.0158	43.2347	44.8908	34.5604	6.03919	8.46162	7.96116	10.1336	5.82253	8.7316	7.31666	6.40485	7.9652	5.93786	5.69588	3.67643	8.51858	7.89622	7.40539	21.0079	13.666	10.3268	23.7053	26.3724	26.7998	15.6406	16.1949	19.979	11.5097	13.2576	16.1407
AT1G02870	847	14.2358	23.861	13.3103	9.15343	6.86979	8.02345	8.667	8.13607	9.11835	18.7505	13.1701	21.0154	11.7834	9.80962	9.44219	18.9868	14.9852	13.3087	14.0056	19.713	9.53416	30.4599	31.0529	29.9152	45.0496	29.8667	30.4443	9.41629	7.6475	5.17871	24.4511	11.4767	12.2009	41.5753	30.7482	46.4214	11.0103	21.318	20.257	47.8453	44.9428	50.7635	10.5994	9.18985	14.3347	85.3736	78.5533	102.03
AT1G02880	1361	19.6039	19.818	30.2286	19.5905	27.9964	20.528	23.5978	19.23	22.1828	24.0304	33.0359	33.8793	21.4207	16.7221	12.1197	23.5435	17.2718	13.005	17.9352	19.8918	8.39812	30.1753	46.8801	30.7099	13.4129	12.0972	11.9784	19.0942	19.0373	19.0942	15.6694	18.8298	13.8603	13.926	16.4669	22.6991	8.95629	12.7756	12.3022	9.59767	9.36845	9.61835	9.77681	15.9065	11.0674	14.8864	14.8831	13.4931
AT1G02890	4233	17.9395	17.7516	18.1861	13.4016	14.1008	14.9077	28.0943	29.5288	24.2165	16.4701	21.4855	26.5501	24.2604	23.668	23.9118	47.818	81.0194	68.5606	67.9051	62.6605	46.8422	43.3108	46.4081	38.4886	15.6289	17.0103	17.0346	38.1854	31.3232	29.2687	33.593	33.5416	28.9084	15.6967	19.1514	20.5678	66.4225	44.078	27.5704	54.1884	68.8649	65.8226	92.8645	107.744	90.9659	30.2353	32.9518	30.3682
AT1G02900	854	14.019	27.58	17.4374	76.5022	114.51	98.9026	22.1346	10.473	26.4731	16.548	21.7259	13.5259	18.299	16.6384	7.60889	10.1943	8.34112	2.43151	37.9324	29.1874	21.3851	13.8104	14.7361	6.51631	49.502	65.5322	64.6112	34.1656	44.3597	40.3148	19.8333	20.8106	16.9028	57.8797	63.7071	75.6386	24.0757	30.5403	29.4085	37.6861	39.8141	19.5657	28.9095	29.4798	17.1034	45.3265	57.4825	43.0072
AT1G02910	1634	60.3425	59.7505	56.535	52.0768	42.3876	39.8079	62.2228	67.8824	65.1409	72.3196	80.5292	81.1801	58.428	47.6066	55.9803	74.148	70.7417	72.6784	50.61	58.4639	57.5567	102.855	94.0378	91.8817	46.4518	50.4668	47.679	37.6652	30.512	34.2899	39.9552	40.141	41.4602	45.7382	33.0123	49.8448	42.1531	44.2016	49.7629	58.2705	50.1555	66.11	41.3055	28.1353	38.6611	63.3571	60.8798	52.4473
AT1G02930	1186	10.0225	44.7799	205.083	25.3511	34.0266	34.8352	35.1264	48.0293	23.4432	74.6715	43.2852	35.7649	37.7579	52.9996	23.18	28.037	65.7402	14.2569	86.5582	81.3525	11.3134	38.0018	49.0226	28.9518	96.75	60.1761	72.2979	166.607	178.412	178.782	190.331	247.791	87.9641	252.606	175.153	108.93	68.0442	53.5679	59.6845	76.8979	238.777	60.4823	118.818	415.832	78.512	160.621	194.74	150.59
AT1G02950	940	5.82235	3.07147	10.1139	11.0642	13.5783	12.9674	17.1809	8.81294	13.4447	4.58179	4.48045	6.64783	10.897	11.9136	10.635	6.4317	3.23787	4.31291	8.61551	8.88132	11.2342	10.5304	14.9944	6.17206	11.2433	12.2531	10.9229	19.3026	19.211	19.1056	7.45321	13.3704	11.1682	10.3107	10.6056	11.951	8.51485	11.383	8.81781	4.93901	4.42315	4.4156	8.01581	8.79818	10.4886	6.83406	6.36497	8.81046
AT1G02960	1730	14.2856	7.7296	13.6655	11.4223	9.00527	6.79649	16.549	25.9344	15.2598	8.94675	15.1989	7.77152	7.21134	7.44773	11.9905	9.15607	15.684	9.77383	15.4284	16.4073	11.4184	12.4174	11.4934	16.9049	9.04458	8.20989	8.83449	8.60565	8.39605	10.9073	9.74604	9.36486	9.76617	7.46976	7.32607	6.49363	8.99846	6.57157	7.90544	8.55121	8.91902	8.73566	7.13546	7.66288	6.96543	8.85481	9.41692	7.28485
AT1G03000	3295	4.12656	3.38963	4.62157	3.41464	2.90522	3.69936	3.73174	4.85033	4.81571	2.73674	6.77093	5.91937	2.11232	1.82726	3.03397	3.4495	5.58152	3.27104	4.88106	3.87289	2.41311	11.6649	11.6871	7.61802	8.53941	7.11984	7.6118	7.64479	5.89751	6.75657	9.1359	8.52264	8.66217	8.30137	7.17694	11.0806	4.67996	5.27696	7.26994	7.23607	6.92609	6.04004	6.32507	5.05681	4.95927	13.1475	12.1418	13.223
AT1G03030	1458	56.7172	35.6963	34.2764	28.8573	19.5682	17.3126	28.3215	58.478	29.664	44.4018	42.4707	44.5482	38.3699	34.1924	40.2825	45.2813	36.8202	33.503	25.8953	28.0572	33.0618	59.4412	51.9611	60.5819	16.6627	14.8788	15.482	27.8526	22.0788	27.1331	20.6994	20.0688	15.8633	17.0618	13.4632	26.9677	27.4484	25.2273	21.6599	17.3246	16.4764	23.9425	26.1696	25.0251	29.6158	23.6684	22.298	23.462
AT1G03040	1573	56.5393	62.454	73.6499	39.9711	26.3711	32.231	57.4022	53.0842	44.9031	73.0706	62.522	65.8495	37.9858	42.6396	53.8613	54.27	60.0231	40.8601	48.8019	49.6615	33.488	70.5598	95.1244	84.3798	24.6938	21.7422	21.6249	19.8165	18.4057	17.5204	19.4308	20.5991	15.225	25.5359	19.308	33.9233	17.319	24.2333	27.0319	25.5628	27.0781	23.0717	22.3199	20.0255	18.2231	40.0539	45.3225	43.0356
AT1G03055	973	8.6131	10.5417	8.21443	3.69253	5.01563	5.32148	5.46987	14.9938	8.51483	9.9594	9.3589	6.03313	10.1225	12.252	11.0449	6.95919	6.98821	5.79264	3.1652	4.5352	2.68138	3.46324	4.65617	1.46026	8.04066	10.5303	10.3913	8.81168	14.4239	13.6944	9.73245	15.9444	11.2952	10.4037	10.3253	5.77286	8.30153	10.3097	10.7336	8.16816	6.45718	5.79718	10.0507	8.12479	8.35021	3.30114	2.88934	2.22043
AT1G03060	11304	3.41942	3.03806	4.00421	2.38378	2.87262	2.48111	8.18258	5.25968	6.58386	3.39333	3.70564	5.16793	2.6139	3.29164	3.49326	2.13935	4.1304	2.58925	3.34	2.37387	2.43991	8.25367	7.24749	5.8133	2.74414	2.43167	2.2881	5.28578	4.28898	3.44108	4.4815	3.31814	3.96154	5.13485	5.80428	2.98142	1.28621	3.54965	3.73961	2.65917	2.86894	2.44791	2.45353	1.62464	1.61517	4.13836	4.98679	4.71442
AT1G03070	1132	2.26632	1.74509	3.27019	4.42673	6.13508	10.1963	5.99856	17.0325	3.47335	1.54565	1.91053	1.25461	232.366	182.327	134.234	115.789	143.645	203.091	220.068	237.579	218.952	23.7213	32.0173	21.1284	1.94001	2.18479	2.76953	2.40724	10.5772	12.7944	15.8467	41.0278	10.1434	3.9004	3.07213	2.481	224.574	252.85	255.399	131.033	185.116	259.863	131	179.317	219.514	20.9536	28.019	23.5388
AT1G03080	6005	48.974	45.5112	51.6707	25.9791	27.2564	28.2925	48.5016	37.2111	54.8829	45.8795	51.8053	62.0749	31.513	33.0469	29.175	26.4183	35.781	26.7087	30.9047	23.7732	20.3787	52.7485	75.78	56.3325	13.097	12.638	11.9035	7.72546	6.94601	6.17439	7.73098	6.58955	6.69246	11.8539	11.2994	15.4339	2.32337	5.67967	6.47364	10.2604	10.1088	9.69455	2.8032	2.77472	2.23473	17.0067	16.9019	13.9714
AT1G03090	2547	9.26672	8.91934	9.05083	6.19928	7.73794	10.6304	10.0877	16.0035	13.0664	9.77589	12.1112	15.6129	13.9211	9.78651	9.71432	3.2757	10.6531	6.63868	9.13591	6.93011	5.31679	48.5383	49.4589	29.1939	8.24503	9.32175	9.07791	21.7369	25.2004	27.2948	16.0508	19.4297	17.8395	11.0353	9.19362	15.4374	10.3789	16.5416	17.313	4.88139	9.72193	5.7246	9.56736	15.6623	12.473	30.8483	30.2832	25.1646
AT1G03130	956	1374.07	1576.23	2109.66	934.109	919.653	1645.93	1143.95	1837.23	1738.54	989.998	1172.57	716.447	1721.34	1204.54	885.971	763.061	608.286	406.903	722.925	751.26	638.341	201.686	177.053	158.035	1642.33	2102.94	1816.38	4697.97	5599.9	5490.06	2967.15	4355.24	3566.53	1512.6	2052.88	987.086	2435.35	2118.19	2251.66	1187.75	1321.17	1082.42	2580.99	2792.98	2301.62	398.443	414.867	402.641
AT1G03140	1553	103.192	83.953	71.6188	49.1919	39.6431	41.8147	83.6669	81.289	74.3254	93.5978	92.9384	104.741	54.0341	59.1615	47.4741	119.281	140.607	134.856	68.3799	69.2695	58.3988	104.423	109.639	171.162	40.7436	40.8594	40.4254	23.9662	21.5497	20.0909	31.2319	27.3134	29.5746	33.4231	24.4334	37.9771	25.5802	21.531	23.1636	74.8891	75.2603	79.6321	29.8335	29.7594	28.8035	60.5099	68.3255	54.951
AT1G03150	809	23.8894	31.0864	31.7189	26.179	19.4893	26.401	15.8797	30.8106	22.0441	23.624	20.8238	24.4603	21.7518	23.9642	27.1857	20.0281	19.7714	15.1561	14.5224	22.408	14.5891	32.4113	34.3782	28.8323	42.7545	32.3177	34.1026	35.4909	38.9418	41.8412	33.4032	38.7174	33.8611	36.8725	34.3896	48.6019	39.3931	40.5055	46.4128	32.8764	35.7472	32.6255	32.1029	35.6296	35.3196	41.3323	35.7308	46.7347
AT1G03160	2940	46.1611	27.5486	36.2287	24.2481	16.2163	15.1533	30.3376	29.898	21.541	32.1368	40.4591	26.8907	25.6838	26.1722	23.2921	27.2678	24.273	17.5229	16.0233	15.9424	13.9028	50.8253	57.7436	49.7775	16.8535	16.4398	15.5423	14.4004	9.84768	9.73998	14.4027	13.0585	13.1673	14.6516	17.4014	17.1949	6.46891	11.8283	14.0683	14.9617	14.7391	15.0953	8.72469	6.90845	7.73165	20.3657	22.827	22.2906
AT1G03190	2595	6.5249	7.93455	8.81857	5.7567	3.83357	3.40863	7.28437	5.19817	6.60175	8.92081	10.0888	14.4485	8.04634	5.89322	7.22321	26.8858	29.9456	29.4929	17.1866	18.6593	16.6129	22.2376	25.7996	20.806	4.33717	3.1587	4.04725	2.20264	2.15574	2.07303	2.96683	2.34594	2.40203	3.90087	3.57369	6.49363	9.90397	4.12333	4.37594	11.3106	13.2094	15.1336	5.80721	6.60836	9.14653	7.8392	7.33353	10.8232
AT1G03210	1011	16.1558	7.81579	13.8141	6.45285	6.49803	6.82862	11.0731	16.9682	8.75037	15.4426	15.6499	7.58573	12.8595	7.50371	10.3826	11.2424	13.0027	5.57492	13.3132	11.2067	18.31	12.0824	15.5596	11.1259	14.6623	13.4195	11.8613	14.3314	14.3671	13.589	13.0219	16.4134	16.7116	15.3385	16.8168	25.0014	11.6937	9.92216	11.9699	16.812	18.9176	14.1061	12.21	10.7066	11.4676	20.3658	20.1782	15.315
AT1G03220	1891	40.8359	52.1121	48.0061	149.197	105.513	142.497	142.18	44.8939	95.8675	50.7471	53.874	59.4323	67.1543	56.4831	48.6365	64.3905	60.2028	32.6816	176.435	174.575	92.636	69.4974	53.0403	35.0011	146.111	127.312	128.612	82.7364	69.4422	67.0934	95.3917	63.7632	64.6246	158.031	148.595	173.767	122.203	121.656	119.268	174.523	209.806	174.809	124.964	145.933	117.262	215.327	213.511	203.937
AT1G03230	1870	22.6823	17.9179	19.3911	68.5601	42.6592	57.0504	47.7947	7.01749	36.9454	16.338	19.722	17.6198	19.4526	24.4053	17.9089	10.7984	8.93444	5.28778	30.4375	32.7815	15.6127	41.9527	38.7632	28.176	42.2776	25.582	26.1958	15.9228	16.3747	12.9675	19.5973	5.61831	11.3157	34.6102	42.0707	46.5579	13.9793	12.1592	9.48551	18.7255	20.4059	17.2447	19.8895	23.1537	16.9886	76.942	72.0082	88.1906
AT1G03250	1242	73.2599	61.9084	78.2397	28.7756	28.2608	29.7904	42.4084	58.2594	48.7296	56.4585	71.4859	96.7395	54.4533	75.2361	84.1125	69.22	83.0584	98.0852	49.2259	41.675	54.0163	94.4515	98.3868	112.111	28.4015	32.0313	34.3928	25.2582	23.7851	26.8542	25.6011	35.1805	24.6975	32.4281	32.2938	42.9641	36.8337	42.5375	45.7149	44.8567	42.8497	45.5873	39.6273	32.9025	35.7219	48.1423	42.3689	46.3871
AT1G03260	1443	5.80772	6.05511	6.35517	17.5599	15.0889	10.0919	9.41147	7.31588	10.8017	6.34243	8.83485	3.41193	5.91542	7.09315	4.50312	5.36287	6.10326	4.24854	6.56088	6.19872	7.31821	7.88139	7.41296	6.89247	10.7483	8.66751	10.5916	6.21798	5.91714	6.48099	6.29572	4.42293	5.5701	11.1197	9.05093	9.73145	9.66865	12.5131	7.9843	9.32493	11.8455	10.1781	8.33244	6.65844	6.89573	9.5886	12.3889	10.73
AT1G03280	1966	68.5953	60.9837	62.3937	45.9276	35.8979	45.4308	51.5285	46.0526	74.5682	63.3929	75.2675	61.8365	40.5456	37.8522	39.6622	76.0799	115.944	106.325	93.874	79.2258	93.5888	87.7356	116.756	109.128	24.9936	23.7937	25.8734	8.35017	6.73922	6.73544	8.45863	7.74126	9.59505	16.2684	12.0678	15.7139	23.7548	17.3481	10.8774	29.7386	29.2787	37.2983	20.0599	14.5377	21.3132	38.7499	39.3059	32.9676
AT1G03290	4386	4.09446	4.15751	7.99897	2.17724	1.62622	3.34483	2.97086	5.64961	3.61782	3.68236	4.30811	5.13774	4.94031	4.11822	3.93176	3.85961	8.34198	6.31254	5.07127	4.84015	4.0506	6.50648	6.68538	5.66908	3.94304	4.14049	4.77129	1.9548	1.81249	2.43417	2.22928	2.59689	2.50576	4.07578	3.45351	3.20166	1.95883	2.74454	3.40167	5.45407	6.50933	4.68319	1.60828	1.71923	1.91487	6.30932	6.73848	5.58263
AT1G03310	3053	38.9905	18.0427	36.2381	24.5274	31.0477	32.3648	45.5052	47.7855	50.5484	15.9145	24.2345	28.9967	11.3988	18.5378	18.6644	11.5648	12.5357	14.8986	11.6568	12.774	13.144	32.6639	29.2253	27.8458	39.6526	39.532	37.7641	22.793	18.1949	17.7831	24.7384	23.6709	29.1747	24.3738	26.4269	33.1169	6.30163	13.1429	12.7874	18.97	15.4647	16.419	8.45428	5.33814	7.8641	32.6146	28.5224	28.0704
AT1G03330	775	31.0064	36.8618	33.8703	20.8616	23.735	33.8227	41.204	33.7704	26.0914	23.6184	29.5217	29.8093	34.398	36.5134	31.2807	21.2188	15.3747	11.1002	23.696	28.4693	38.7941	24.5936	24.5196	30.7083	70.1331	66.5593	70.9951	29.5011	27.1001	33.2115	38.1469	22.9319	37.2515	69.1989	55.9415	68.8534	24.4454	29.3389	36.4704	54.0164	57.225	52.8704	21.5134	14.1238	16.7266	66.3125	62.0398	76.6621
AT1G03350	1829	76.4452	69.2073	94.943	32.4121	42.6918	37.1562	76.1588	86.4182	81.3053	59.4581	85.8219	120.823	42.1467	63.2039	81.3035	76.027	106.678	115.533	67.3535	58.7514	60.1149	69.8957	90.6173	84.0925	39.3981	35.8527	38.8675	31.7963	26.1321	27.1046	37.758	36.8813	36.143	13.2477	14.3238	32.2463	33.2025	15.7225	17.8555	27.6208	33.0883	25.1376	38.2164	35.9745	36.935	21.7943	22.8986	17.5216
AT1G03360	1325	5.80862	8.37197	5.58771	2.64022	1.27495	2.19812	4.01674	4.26035	5.29896	7.61831	8.41895	10.147	3.46889	4.36226	4.90415	8.57819	8.16187	5.82094	3.95997	4.4105	3.6568	14.067	14.5316	16.4423	14.0881	11.146	12.0672	6.67141	5.48119	3.37293	10.1684	6.44714	8.17073	13.6542	10.3236	19.0766	6.98286	6.56135	6.94377	16.6287	16.8054	13.5745	8.95351	6.24173	7.71654	28.5305	23.0129	29.0781
AT1G03365	2892	24.7499	21.4904	18.1241	13.1099	11.0985	13.5771	20.5607	19.646	28.3079	18.7551	21.5296	22.9173	19.4804	19.6947	21.1726	16.0552	24.1161	17.506	19.1291	12.413	13.4032	34.1182	38.1628	47.0008	5.83763	5.57088	5.55582	6.13613	6.17636	4.97944	5.35091	5.77184	6.40934	4.50566	5.15741	5.82675	3.93561	4.39361	3.69726	5.57791	6.48551	5.00488	6.09778	5.84559	4.79806	9.36936	8.84864	7.47053
AT1G03370	3896	6.97998	4.56339	9.60966	8.10552	9.34647	10.9089	16.3928	7.58327	10.921	5.25095	6.39842	7.99541	5.19087	5.50158	6.28656	6.67273	11.1697	8.09629	10.6862	9.82637	4.9746	12.1629	14.5679	11.2446	6.51752	5.7676	6.05537	4.81074	3.65265	3.39884	4.11031	3.15032	3.95769	5.16885	5.57392	3.60433	3.14757	3.60468	3.2338	5.5947	7.11457	7.23903	2.88042	3.58997	3.4913	8.70945	10.4723	8.59533
AT1G03380	4183	9.89472	11.1161	11.3639	5.85417	8.07699	7.73637	10.3542	8.43	12.8237	7.46472	12.8713	10.0725	9.22992	7.94525	9.08159	9.39462	9.21125	7.20986	6.13543	5.53122	6.17771	12.9396	16.6671	10.9543	10.1719	11.2674	11.7108	5.38634	5.11479	5.00567	5.31912	6.07961	5.9998	15.7556	15.6114	12.7567	3.14227	6.23509	4.29992	12.9613	12.4356	10.5842	4.21582	3.60533	3.60094	15.1606	15.6647	12.0514
AT1G03400	1385	8.64419	5.59553	9.84084	4.36902	6.50514	7.78851	5.03531	11.4334	10.3416	4.6645	6.90362	4.64861	5.21497	6.17298	5.41349	9.07961	7.24722	6.06853	6.17678	4.47776	7.08647	3.26937	2.81677	2.47919	7.2344	11.9386	10.8654	23.754	32.3128	30.7144	14.2305	21.6938	15.6335	8.63067	11.3829	6.08338	19.829	16.8999	13.5253	9.99951	11.2741	9.98957	19.4463	20.0215	24.1241	5.17347	6.03746	5.45969
AT1G03430	1226	15.1361	7.00291	22.1656	7.1721	6.58329	10.2944	10.4785	23.5002	19.0132	6.91614	9.09878	11.8931	8.56916	9.03616	8.35794	8.08737	9.08505	7.01687	6.04746	8.07411	4.25609	13.1415	12.7283	15.3557	14.7779	15.216	16.2381	8.45699	10.5668	12.151	9.92194	10.2514	9.36571	10.804	11.4724	6.87234	7.36704	8.18214	11.4934	11.2963	12.2087	7.98639	6.40742	5.05931	4.91444	13.4354	13.9937	13.5103
AT1G03440	2147	10.8737	23.3208	17.2812	16.0296	22.3807	22.3579	9.74462	4.64384	9.6144	16.1107	17.9728	25.6658	23.3652	15.7602	23.9796	3.99862	4.07184	3.26995	4.51583	4.05507	4.62925	6.52326	7.97161	6.01113	12.7858	16.7852	14.8213	2.97181	3.74836	3.19945	3.29903	3.24706	3.89647	27.0853	27.2121	26.162	2.0863	9.033	12.6242	5.42432	5.07805	4.41175	2.98679	2.43584	2.89133	9.97364	10.2068	9.55964
AT1G03457	1990	5.41457	8.66689	5.3693	3.42084	3.67855	2.65612	5.90227	7.51532	2.39918	6.49279	12.012	7.13677	6.7311	4.29627	4.39563	2.24819	3.28668	1.63974	2.35007	1.73801	1.18619	7.14375	5.5018	3.39143	7.86287	8.02496	6.9319	4.10803	2.66318	2.82804	5.14551	4.63808	3.29716	9.6866	13.4368	12.7017	1.4391	4.03268	7.539	2.84705	3.43578	3.26235	1.77234	1.8335	1.14685	6.33214	7.57076	6.87589
AT1G03470	1359	19.9474	14.0328	12.6292	8.83564	5.24843	5.31813	20.3915	18.7728	22.9388	15.7468	8.79463	24.3844	7.15074	10.4556	11.4019	5.16051	5.67044	6.03911	5.37169	6.31859	4.75375	13.8701	15.4645	17.2507	7.7768	4.57563	5.70964	4.45045	3.17755	2.92315	8.44106	2.67329	3.37965	3.16965	2.38838	6.19977	1.67502	6.88929	6.28212	2.14239	2.99144	2.50602	1.53356	2.05835	1.2763	6.78752	6.3121	3.17951
AT1G03475	1743	232.36	266.077	217.308	115.432	81.6276	87.8191	156.78	236.295	175.468	285.01	230.333	279.481	176.679	206.428	351.441	155.394	169.788	255.855	94.1048	94.9728	77.6929	326.364	291.33	322.534	160.092	128.676	136.61	188.522	159.63	157.261	201.108	163.423	176.268	136.542	136.605	198.19	128.788	196.444	217.086	127.537	124.2	159.061	119.754	98.5954	129.314	226.382	209.804	249.556
AT1G03495	1311	3.26147	8.57728	6.67417	4.54351	5.58376	3.86722	11.619	5.98345	6.42666	8.52097	8.07473	11.0497	4.90831	3.67404	4.95652	7.93194	6.4214	6.41107	3.39322	1.9104	3.12726	13.655	12.671	18.6048	1.88451	2.15598	1.9729	7.19892	4.0425	4.22962	5.87256	6.74067	5.00484	2.71071	3.47794	2.14225	1.84837	2.55055	3.098	2.70101	1.40953	1.29888	4.1577	3.61804	2.2979	3.58084	3.79396	4.94388
AT1G03530	2921	18.122	20.8089	11.3195	5.01711	2.95591	3.84066	9.92699	6.04861	8.89359	23.5913	10.9892	17.7953	6.83362	7.33795	8.04271	12.0461	15.164	12.9314	8.00521	7.79846	5.27403	28.1195	31.3214	34.9006	8.693	5.39462	7.56677	4.14116	2.58713	2.43667	7.61722	3.32788	3.98712	8.95872	4.78873	10.5763	3.09209	2.74736	2.89439	8.24338	8.98325	6.88626	2.96374	3.20605	3.00027	19.5959	19.5699	16.1487
AT1G03590	2219	22.3135	24.8924	26.3508	15.5095	19.8781	20.7575	25.0598	42.9163	31.5144	20.8648	31.4449	41.9004	28.9986	29.3037	28.9456	9.10003	11.9359	9.35786	11.0518	10.6955	7.67036	22.3991	28.1296	20.5964	15.2781	16.8137	16.389	12.9991	14.2416	13.2031	16.6885	18.7617	18.3327	17.3254	16.4383	18.9849	4.03721	12.3564	16.3982	9.39733	8.82725	8.24944	4.40707	4.49436	3.78487	14.3266	14.6509	14.7667
AT1G03600	1315	246.598	282.074	242.93	111.229	110.336	146.179	216.181	269.105	262.051	228.752	183.682	167.762	198.531	180.488	203.169	172.869	115.431	137.156	81.7968	107.201	86.1631	147.025	118.764	80.946	663.314	801.412	754.453	505.576	561.169	571.15	566.383	652.454	677.341	810.165	746.423	700.522	423.889	606.709	670.6	606.057	622.1	617.683	388.416	315.477	382.027	562.36	546.806	464.955
AT1G03610	1897	32.5474	20.7469	30.0253	14.9024	26.6164	28.5457	18.3814	40.269	29.9055	21.9942	29.882	16.8699	30.1827	33.8334	33.3318	17.3375	21.9499	17.1492	19.8425	21.69	18.927	12.7675	19.5701	13.357	12.0108	16.576	15.7417	10.0904	16.8659	21.9447	12.4189	20.9629	18.2452	14.93	17.9657	13.3244	10.645	16.2165	19.1816	13.4813	16.4138	11.5011	9.71869	10.0657	10.5871	10.4631	9.8039	7.97224
AT1G03630	1787	466.437	358.719	457.435	254.175	297.043	219.062	384.917	478.143	364.219	289.817	397.473	338.192	337.455	339.485	330.48	258.613	255.007	262.227	150.639	156.237	155.314	214.321	220.424	233.294	187.488	206.451	198.598	190.017	165.366	156.307	212.313	198.192	204.606	155.236	196.252	163.449	134.288	196.846	226.63	174.288	139.031	170.272	134.389	111.957	132.311	128.908	119.282	140.244
AT1G03680	957	229.65	274.936	332.225	117.568	113.562	131.091	134.239	223.534	178.279	218.832	206.483	215.481	193.759	231.27	297.192	143.153	144.131	128.329	117.759	109.792	96.3262	216.77	181.602	159.108	454.937	455.206	456.507	600.878	587.935	608.822	496.126	597.651	513.355	447.523	469.904	387.379	427.848	566.03	604.55	345.345	345.635	409.251	396.184	370.585	433.935	508.786	514.69	536.921
AT1G03687	1455	9.52134	8.45946	11.9116	7.92776	4.12812	5.11552	12.8656	11.7903	10.5196	10.0827	9.07491	16.2032	6.76919	7.69673	6.87073	8.7259	12.2394	10.6697	8.62343	7.95089	8.62404	12.4483	12.6278	11.3113	15.6594	11.17	13.7363	12.3334	7.82446	7.96332	12.1701	10.3925	8.34261	11.398	11.3664	13.5117	8.1758	9.19249	9.28567	16.4409	13.8433	14.4829	8.59427	8.10812	7.77999	18.2832	22.6908	20.0457
AT1G03740	3085	24.9479	11.6738	25.0899	12.9027	11.621	16.7139	24.6285	17.6089	23.8969	11.0813	16.3454	10.4349	9.06699	10.9292	9.80249	15.6387	24.0138	24.2636	12.6451	16.6621	15.8669	36.7626	44.6681	34.6956	11.3898	9.64305	10.4673	5.55836	6.10809	6.19707	6.96272	5.79268	7.23131	6.56257	8.417	5.46223	3.11813	4.11874	4.37946	9.56515	10.722	14.0408	2.80618	4.41545	4.32034	16.632	19.8848	13.6562
AT1G03750	2777	2.80228	3.20111	5.39276	3.06422	1.82496	2.0976	4.49392	2.90394	3.43851	2.4233	4.34488	4.19366	2.2226	3.2088	3.05991	5.87816	7.0424	5.51913	4.47714	5.71193	2.19216	6.86354	8.61027	5.71335	3.0644	2.39188	2.62482	2.13008	2.22651	1.66894	1.99612	2.61649	1.71299	1.70627	2.7829	3.03402	2.24761	1.92655	1.76102	3.40033	3.75967	4.10073	1.84736	2.89055	2.62987	4.00378	4.17923	3.88995
AT1G03760	1382	7.54915	7.42192	7.60972	2.32608	3.25963	3.59049	6.50699	5.25167	4.57237	7.79104	5.10659	7.3306	5.03624	5.22793	5.42524	9.97426	18.1339	14.2383	8.00597	10.2694	11.6866	26.1355	26.1344	35.7264	6.85284	4.95965	5.44448	2.64507	1.77538	1.67679	5.57086	2.4867	1.89909	5.14289	3.6907	12.1932	3.9319	5.32293	3.17875	11.16	11.2318	7.00788	4.87213	3.08015	3.8973	17.2227	17.7866	16.9357
AT1G03790	1855	7.19162	11.7961	12.3365	6.26924	8.19608	4.01245	13.1583	12.1329	5.22326	19.5899	15.9543	20.1612	18.7603	19.9937	15.2244	17.3389	13.2308	5.75698	10.8838	11.5084	10.515	12.0348	9.76917	4.53186	7.17724	6.43769	6.08431	10.4621	7.24829	6.11232	43.3713	25.9368	20.0731	13.5264	14.498	12.1121	9.14422	9.37336	10.1431	11.6231	13.4981	9.58133	15.5563	15.6699	9.69488	9.63448	6.6062	5.24105
AT1G03830	3153	8.59768	7.13277	8.83224	5.30766	2.85747	2.90803	7.15934	5.92907	8.64002	6.14684	6.53435	10.36	3.7485	3.24625	5.86562	11.3131	18.0532	17.0918	9.36971	7.71638	10.166	22.1763	28.2984	38.2283	4.70142	2.95827	3.65415	3.28838	2.64578	2.15238	4.93239	3.42556	2.86135	1.60526	1.83827	4.45369	5.58941	4.24201	3.70667	7.3623	6.94498	8.74237	5.38963	4.7831	4.14031	10.2655	9.41932	12.6764
AT1G03850	1104	12.0837	8.32735	19.2043	9.93442	9.86107	9.38007	10.6391	20.652	8.01324	9.26527	14.3316	12.264	12.3709	8.39862	6.565	13.143	10.3823	7.61315	9.40205	11.9912	5.06402	11.2553	13.1089	8.36541	29.5895	29.2506	29.1787	18.8433	18.0462	18.3665	25.5236	33.0855	28.9733	25.264	22.1203	12.7196	10.9747	11.5093	16.6676	23.3074	27.869	12.4358	19.4587	15.6434	9.34393	29.5419	23.5714	20.8742
AT1G03860	1398	37.7419	44.4566	35.2661	16.4344	10.8753	17.4383	18.7724	34.8726	26.0153	35.6212	26.3806	66.8457	31.0928	31.6115	48.9835	41.6892	45.534	58.9893	31.1678	35.6596	32.0813	77.3586	72.915	71.1433	66.5659	55.5492	58.6992	51.6303	45.0699	42.5056	63.4418	61.6667	50.4538	60.7002	53.4002	94.4201	91.4471	75.5816	83.5396	125.464	116.848	124.47	90.7082	68.5537	87.502	160.595	164.641	184.161
AT1G03870	1164	155.677	236.029	93.0234	669.311	999.456	547.046	689.16	153.676	323.189	220.501	257.579	347.002	266.819	267.317	340.745	35.6307	33.6583	16.3953	92.7019	94.0582	74.0728	78.7067	72.5452	49.4362	384.527	324.597	313.646	287.151	196.37	173.771	232.158	270.104	137.399	473.684	706.75	557.356	84.3445	262.56	335.039	79.0949	107.635	60.9855	119.411	144.713	83.8388	184.53	216.999	146.012
AT1G03900	1239	63.2913	62.4262	58.8728	93.7089	92.7139	87.8464	140.124	101.358	111.409	70.4996	57.9703	68.47	56.281	61.7147	51.2352	58.9453	62.6668	47.8845	65.4559	65.2628	70.0903	65.2732	64.3957	65.2696	109.228	101.744	96.2168	63.9421	52.2003	52.369	73.0745	58.961	58.2525	108.124	80.7116	102.003	60.0959	60.4523	58.6701	106.507	118.495	110.207	56.6735	59.1913	55.6283	99.9744	117.699	100.555
AT1G03905	1346	5.20973	5.30607	5.81306	4.77658	1.81286	3.4461	5.4539	4.62961	2.71247	7.49945	8.2876	5.97912	5.17094	4.2942	3.15653	10.78	12.99	15.2803	7.71164	10.1011	13.1991	9.38818	12.5285	8.8846	5.09864	4.67232	5.76478	3.06146	3.06241	3.01287	5.60546	3.2827	3.41229	10.2409	6.08603	8.3462	9.98354	3.97476	6.15805	14.2062	13.3855	22.9301	5.95528	7.22864	9.02042	8.01565	9.37215	9.36314
AT1G03910	2565	65.212	57.8799	62.3208	30.9632	30.1491	25.5694	43.0726	35.4409	45.0009	60.6574	56.7141	78.1443	39.9343	38.7774	38.9743	126.384	165.996	163.646	92.7635	83.8796	74.7846	121.479	144.686	135.621	15.5717	16.8047	15.1561	11.712	8.72382	9.00215	14.9176	11.9818	12.9181	16.7096	10.3945	18.6138	16.6329	12.7754	11.4071	38.5317	44.2341	47.8405	16.1254	15.3153	18.0087	30.9208	37.1808	23.0226
AT1G03930	2419	11.2418	12.0297	13.0425	11.413	12.3375	10.5686	20.2566	18.4263	14.8027	12.018	14.3049	13.8949	10.2604	9.4581	6.92221	13.0463	20.2116	17.8632	19.9931	19.5732	15.5104	17.1952	17.8962	15.1736	17.7598	19.484	18.0797	9.53401	8.15491	8.10852	11.7123	11.3248	13.5621	23.6836	18.3698	17.4152	12.1423	8.29376	8.1551	34.0586	31.091	31.3695	10.7363	11.1617	11.4348	26.897	30.9618	23.8168
AT1G03940	1918	5.88534	14.3797	8.9046	8.2816	6.2632	6.41151	11.1951	6.76542	7.90701	8.21014	13.7685	13.0322	7.73693	7.65945	8.73036	5.86298	7.46162	4.6399	6.42282	4.6014	3.3035	21.522	17.5843	14.9392	3.22028	3.57364	3.31001	5.57903	2.91666	2.8479	6.62316	5.93845	3.24989	3.20035	6.20505	4.39285	2.25882	2.44071	3.11152	2.70777	2.21593	1.27624	3.09265	3.23395	1.57067	4.1652	3.1946	3.567
AT1G03950	1023	18.8085	20.053	29.4425	13.8634	10.0914	13.8134	13.4548	22.5738	19.4917	15.9193	16.2452	15.0861	17.9718	15.4199	13.681	19.6208	16.2052	15.7553	12.8225	16.9044	8.13676	19.2491	28.1708	15.5092	19.5888	25.0737	22.3718	16.827	21.4898	23.5422	17.5352	19.6762	21.4863	13.6848	12.6158	16.4721	13.4228	17.6504	15.3945	19.3839	21.4052	16.5415	13.7906	14.3854	13.8317	26.97	26.7765	23.5829
AT1G03960	2422	8.19143	3.3566	7.19056	5.6604	2.32494	4.72102	6.5923	6.74996	5.91375	5.05686	5.68668	9.61667	3.30746	5.17066	3.92117	7.58845	11.3366	7.30791	6.87589	5.85976	7.28394	19.826	24.9925	21.3633	4.30694	2.24649	3.17135	4.11622	3.93058	3.8613	4.16416	4.62162	4.06359	2.00083	2.3931	1.15958	4.72965	2.48505	2.5667	3.96371	3.92925	4.26237	4.30246	4.51939	4.14609	5.74678	6.04183	6.98751
AT1G03970	1148	37.32	31.04	30.1208	13.0951	11.4451	16.1618	20.7823	31.5468	29.3566	28.489	32.423	30.3508	45.4137	34.7194	29.8253	47.5027	44.3938	51.594	30.5033	27.5303	28.1374	52.9272	70.0484	57.7574	13.3908	12.0027	12.7671	7.52633	9.57492	7.85803	11.4008	11.7177	11.7167	4.69029	3.3659	12.2321	14.0721	14.5634	14.7291	16.1765	15.1308	22.8059	8.93749	10.8061	11.8485	24.2486	23.9866	17.5649
AT1G04000	1267	3.98219	9.47482	5.44508	3.65656	2.81476	4.51235	7.0976	1.79372	6.31735	7.86083	10.9605	11.284	3.73134	2.5661	4.73414	5.82153	6.69552	2.80957	6.84207	6.30675	4.80476	6.98149	5.66157	3.4577	13.1081	12.437	12.2485	6.50469	4.49273	4.50715	4.92196	6.12229	6.47331	26.4335	19.7015	22.1665	4.9263	5.27824	5.88782	14.4088	15.1682	15.3719	4.42862	3.07174	4.3231	13.8457	15.7029	18.1887
AT1G04010	2669	5.67115	4.75399	6.02076	5.49081	5.34478	4.16287	6.11975	4.77937	5.15602	4.28631	6.86633	4.78904	4.18224	2.66189	1.96642	6.20663	6.9149	3.51957	4.70105	3.84288	3.02564	10.3765	12.7308	9.49351	4.01121	4.28898	3.87631	1.69333	1.39731	1.33337	1.67305	1.87623	2.02814	3.79272	4.48803	3.15679	1.56821	1.75394	1.64595	3.80327	3.9118	4.06729	1.14125	1.23034	1.33394	4.93723	5.99585	5.39647
AT1G04040	1086	210.482	203.449	148.589	516.533	557.052	372.78	478.75	386.605	288.603	139.3	191.704	184.306	148.735	116.314	116.907	48.0992	47.2264	46.345	59.658	63.2557	58.6867	84.6505	106.378	57.0208	195.14	159.088	179.778	108.63	79.0747	76.284	116.902	75.3145	87.3034	122.96	164.596	121.546	26.1673	25.2476	40.5278	44.1269	42.1986	40.3758	23.1765	18.1425	22.0238	71.0595	80.847	60.6764
AT1G04070	690	11.526	11.3417	9.99842	5.75511	2.44826	3.75203	2.92574	4.46242	5.90182	12.6788	8.90825	5.62598	4.18709	3.83937	8.69297	11.3906	10.2298	5.87556	10.7452	11.9263	7.02211	8.85165	9.66642	11.1539	18.4996	14.3373	18.4017	15.3155	12.9435	12.1144	13.1663	11.2419	11.411	22.1621	19.6003	4.07028	26.7118	17.4457	15.3762	22.6945	28.9235	24.2161	19.2844	16.2162	23.6823	23.0367	28.7296	29.2239
AT1G04080	2759	29.1975	27.1253	31.1344	19.362	13.6064	14.1925	35.7868	45.2781	29.0108	32.0011	32.7992	37.0626	37.3643	37.4474	41.3066	30.4153	46.262	38.9218	35.348	26.0659	28.9542	66.6786	59.616	63.8147	21.2425	18.9269	19.4595	44.8308	38.809	37.1063	48.3869	45.0197	42.6285	28.7275	25.2935	38.6817	49.3176	47.7508	39.4158	31.8579	37.6745	34.9872	58.862	52.1048	50.0288	44.3886	45.2525	43.7212
AT1G04110	2513	22.6295	12.91	14.0278	37.6237	72.3016	55.9314	48.7838	16.8035	31.0125	13.7643	12.9545	20.7221	5.17346	4.9355	5.86767	3.22379	3.78804	3.46262	6.76307	5.12553	7.71231	7.8779	7.96239	7.11453	8.79352	8.51996	9.13835	5.26311	4.53028	4.05081	3.46191	2.10991	3.06788	5.4423	5.62771	11.1759	2.74672	2.12894	1.05547	2.59897	2.50013	2.58339	2.74317	2.90383	2.57921	5.01431	3.98721	3.86874
AT1G04120	5620	18.6704	17.2912	20.0303	46.7526	47.4261	41.6512	29.096	11.088	25.1611	16.5723	20.5983	33.2732	17.1981	13.8415	16.0538	21.752	29.0832	31.7054	22.4882	24.362	22.0842	31.61	32.2004	25.5345	13.6523	12.6488	13.3186	7.43868	5.67553	5.33091	6.31531	4.9444	5.25375	18.0312	20.6816	18.4901	9.02859	9.16264	6.82862	21.8426	21.4546	25.5653	9.27095	6.81688	10.2335	19.901	19.6375	19.0291
AT1G04130	1468	7.28165	9.6267	7.96628	3.79996	3.32439	3.82104	6.12579	7.64074	6.50459	13.569	8.37424	3.9988	20.9329	10.5816	20.2594	36.0771	47.1564	64.7309	43.8231	41.7584	60.8492	18.1485	22.8031	24.9226	7.94735	8.23109	7.63489	4.3011	3.00847	3.83365	6.34584	8.36079	5.47524	12.9109	9.00209	24.8709	44.5187	20.9555	18.181	78.4749	64.8273	111.865	29.7044	23.1976	43.7791	26.0318	25.1414	33.1136
AT1G04140	3123	20.5095	17.0544	19.8816	12.1402	13.7034	12.5728	25.0927	28.7564	25.4047	17.3248	21.3586	21.6163	14.9698	17.1197	13.2044	13.9772	21.7517	13.8998	18.9194	15.2755	11.2979	32.0667	30.0209	29.7618	32.2153	34.1659	35.1357	18.6004	14.4245	13.0913	22.8774	20.2478	19.9067	46.8963	45.3838	46.7633	11.4038	17.1311	14.8098	35.8297	36.3898	32.511	16.0676	12.3842	13.2126	51.3196	54.1967	45.8891
AT1G04160	5192	3.64002	2.37067	3.87284	2.40377	3.39827	2.22307	4.87794	3.30409	2.83982	1.97012	4.60397	4.44958	2.40286	3.68764	3.61021	6.98667	11.8115	10.5509	7.20592	5.92642	5.71894	4.96909	5.72027	5.03987	2.61716	2.27284	2.33986	2.63703	2.04149	1.59402	2.59498	2.34504	1.89561	2.1571	3.52766	3.24556	4.46921	2.7049	2.69799	4.3952	5.49883	5.24758	3.45828	4.63812	5.16931	1.72904	2.59629	1.45641
AT1G04170	1860	91.5386	97.424	91.687	49.3583	30.6779	33.3472	66.7	93.4521	59.7928	98.41	106.973	114.686	71.9449	100.736	109.778	70.2093	80.5638	71.6093	49.6732	45.1406	45.7541	149.577	148.444	161.944	81.6153	60.1389	69.2758	90.2614	65.4286	57.2212	84.7709	87.684	57.1472	84.009	81.1036	87.5767	74.4178	97.0771	98.3062	88.2928	78.8831	83.3681	90.932	88.6663	82.3568	134.033	121.809	165.133
AT1G04190	1418	23.0977	21.7005	24.3262	13.6021	9.92773	8.44405	15.2721	17.7849	15.3494	17.939	22.8779	27.7099	16.2995	12.8229	15.6863	11.7676	16.2578	12.8309	9.49197	9.50406	9.19953	32.4527	26.2697	25.9684	43.2674	33.587	40.4049	19.5453	17.5107	17.101	26.6585	15.2339	16.8892	38.124	32.809	47.5345	16.8818	26.8822	24.609	35.8486	33.0353	31.2978	16.1673	11.4932	13.9702	56.2807	53.886	65.7691
AT1G04200	2760	7.96288	6.49671	7.59027	6.88558	5.30457	4.45553	7.91279	11.8201	9.20887	7.16839	8.45459	7.10109	7.61289	5.58454	6.33862	7.00962	7.29694	5.94721	6.44712	5.66069	5.71672	11.675	10.6239	9.2234	11.3385	10.1641	11.3023	6.71857	6.57842	6.38704	8.03366	8.14685	6.9536	10.5738	12.4042	9.15814	4.81557	12.5997	11.1117	7.86893	9.6077	9.4088	4.24025	4.71505	4.20064	10.0562	11.5702	14.6119
AT1G04210	4016	28.9595	21.1703	27.8628	17.1628	15.2366	13.3227	27.2361	20.3723	25.6998	26.8108	30.9228	36.3542	14.5841	19.4298	16.4914	21.919	33.9428	26.5177	19.6829	16.2146	21.7477	48.4042	46.1894	55.8403	13.6025	12.4222	12.8613	2.63139	2.81037	2.72025	4.75432	3.47183	3.18591	19.6018	18.4736	20.2805	3.23637	5.32871	4.29297	17.0663	17.531	15.291	2.95403	2.24104	2.84143	21.5537	18.6854	19.0082
AT1G04220	2044	4.81131	17.5821	8.47916	30.5755	82.7387	29.6064	14.6352	8.7873	13.3965	12.9718	11.9731	10.6539	23.5147	19.6178	16.0176	15.6765	10.8985	4.98277	45.5365	49.7125	43.8235	3.70934	3.94038	3.99696	4.76768	10.5786	8.39762	5.3977	8.06655	7.3287	2.44829	3.84302	3.77181	12.6972	12.2878	8.24412	17.244	16.3589	12.4088	14.5521	14.1033	10.1012	16.314	17.9101	17.3289	5.19782	4.09094	4.4041
AT1G04230	1999	5.09073	5.92928	6.90236	4.02031	6.29111	5.66605	9.91523	8.80174	8.21883	5.65562	5.922	8.76239	4.07303	4.09621	3.25062	4.77857	8.48746	4.50135	7.53202	9.96348	5.90423	9.42943	8.37294	15.1039	9.13205	7.63534	8.19457	2.72636	3.82949	3.10512	4.77572	5.05927	3.28231	8.02684	5.2964	9.83465	2.68157	5.3527	5.88795	8.97507	9.19786	8.99761	4.00991	5.2932	3.01406	11.8245	12.513	11.8886
AT1G04240	1189	41.5712	54.7633	66.6555	26.7184	25.8897	32.3885	36.5812	34.4051	32.4779	62.3711	117.083	96.0349	39.5403	28.9648	39.5168	33.2544	36.3818	21.5393	24.6548	30.6935	25.9133	33.6548	37.8914	30.9699	19.6244	14.6792	17.2708	4.24828	4.78746	5.56849	5.69811	5.2852	5.79429	21.3748	25.5437	37.793	3.2732	7.8743	6.76205	12.9053	13.5212	6.35521	4.17982	3.06868	3.37824	10.3209	11.2766	8.78243
AT1G04250	1317	75.711	134.938	137.411	48.6023	57.0084	57.826	73.4373	127.362	71.4374	94.019	125.063	145.149	114.77	109.902	107.218	63.2583	70.1661	73.5041	49.1075	52.523	45.8461	43.6568	59.7218	38.5685	130.69	148.836	140.687	102.546	115.655	124.237	110.486	133.379	115.085	119.954	100.401	113.022	63.2275	112.728	127.069	70.8024	75.2767	77.3356	52.2214	61.5959	55.6609	69.1642	73.9462	43.1986
AT1G04260	1287	63.4557	80.9374	69.0323	152.144	177.637	149.108	87.27	43.5196	78.3399	62.2231	54.6585	65.2542	38.7743	42.6651	53.9849	59.6594	40.4545	31.347	60.533	65.7941	59.271	62.6752	66.0031	50.8754	20.3697	16.3067	16.3211	11.0514	9.45589	8.16685	10.1097	9.61292	9.81398	17.1533	22.3977	13.0932	9.92771	9.35319	8.17925	20.1767	19.9578	16.5388	11.8338	11.0565	10.0723	27.773	27.9491	22.9421
AT1G04270	923	296.85	398.167	389.856	155.395	122.219	123.181	205.197	296.501	197.17	356.963	274.641	637.226	203.03	257.793	332.238	226.374	176.943	195.513	141.005	162.162	185.347	277.35	234.103	321.086	718.1	591.021	649.015	289.976	223.932	211.343	425.651	303.503	302.831	700.504	673.258	806.339	184.81	357.924	426.111	551.166	522.435	518.07	165.701	125.048	169.227	784.42	696.486	797.793
AT1G04280	2362	45.3646	45.0981	32.6986	41.0296	52.1301	47.7244	55.1659	48.3879	45.4798	30.827	44.625	44.6549	31.9688	24.8276	32.4836	9.98248	14.8048	10.5077	15.8396	16.3091	12.045	40.7039	39.48	43.3609	33.8199	33.2669	33.946	26.7035	23.3515	24.352	27.3471	37.9537	26.7371	28.2672	25.3568	38.049	8.26952	16.4215	23.652	10.694	10.7181	9.46221	8.34839	10.0922	7.76849	34.2757	32.5635	32.1663
AT1G04300	3688	24.3701	25.3399	20.2576	14.4335	10.9933	16.2625	27.1205	28.8235	36.5144	21.9694	27.8087	22.8744	20.9375	20.668	18.7036	25.6389	42.6507	34.5334	33.743	29.8482	25.3999	40.9738	41.7325	41.1905	13.6213	13.6419	11.9224	9.6415	9.5535	9.53734	13.6318	10.9691	10.6302	20.1187	15.3808	18.2765	12.5039	8.88528	11.2374	22.7661	24.4515	23.0862	12.2584	11.7071	12.7231	21.1928	25.1751	18.1602
AT1G04310	2572	12.5015	12.0526	18.2528	18.8949	21.5286	19.6281	12.5584	12.7126	18.5083	16.4313	23.9427	22.3819	11.2839	12.5005	11.5633	33.0968	45.3201	28.5264	32.2414	32.8299	22.6062	42.1298	59.1065	30.4753	3.41538	3.654	3.9006	1.52462	1.67896	2.4777	1.43681	1.64158	2.04085	3.39145	2.91457	4.3678	2.42676	2.34012	1.09571	8.32173	10.5255	7.90343	3.55289	3.92481	3.33639	10.0547	8.7444	6.99999
AT1G04340	1044	20.0684	18.4852	17.0039	27.5313	27.8674	27.2777	19.161	14.1847	16.275	11.3448	15.3733	34.009	13.8366	12.9183	22.9814	10.1922	11.3512	14.1124	10.7072	11.081	7.85409	14.323	15.6705	13.1559	34.7083	29.3072	35.1349	14.6423	13.537	13.9522	17.5512	10.8159	15.3978	33.3176	41.4534	24.2112	14.7706	16.6548	21.8334	27.4357	25.9307	26.301	13.2061	14.096	13.8158	28.6364	27.757	34.8353
AT1G04350	2066	19.2473	17.2478	25.4517	11.7613	14.8089	13.1053	16.3448	33.0717	19.6428	14.3971	21.7628	15.3525	12.1406	14.2798	20.3229	11.0615	13.0392	11.8217	10.0483	11.0835	8.4188	9.73528	9.25875	7.10645	41.057	54.1766	52.5806	38.8614	43.9411	46.228	35.5507	49.1896	44.3828	41.5953	53.5656	33.9847	41.3359	54.3807	47.8628	30.5464	29.9634	31.4749	36.7036	28.9043	39.9888	22.1246	24.8774	21.0889
AT1G04400	2661	63.6628	42.2864	77.2405	39.2974	47.3307	47.7939	75.244	95.7646	75.0926	39.4009	55.6519	63.6189	55.1741	57.018	55.7889	58.2087	91.6484	87.4363	68.4987	67.4078	53.8315	97.6269	101.348	91.0824	45.3907	52.605	49.542	34.6428	37.7672	37.0733	42.5596	59.5186	42.1642	39.2553	39.2359	44.328	46.8015	47.7501	51.24	68.5463	69.8255	59.313	49.2215	50.7786	45.01	77.1595	73.9815	71.5829
AT1G04410	1613	517.972	462.418	570.937	329.893	308.257	341.602	510.066	465.592	373.996	475.697	411.84	572.724	380.941	477.934	589.093	275.566	279.826	297.073	263.275	312.022	231.607	617.136	558.387	512.809	811.875	703.424	733.923	1790.97	1445.01	1383.04	1113.36	1063.71	957.456	721.91	709.232	874.064	788.892	846.203	880.98	558.24	551.045	523.691	975.911	1053.2	910.347	1025.18	923.567	1020.41
AT1G04420	1539	75.4028	71.4859	78.0103	43.0044	40.7355	37.0083	68.9257	154.72	79.0162	88.415	99.8488	97.9418	62.4613	67.2893	66.4188	72.8324	59.3715	60.2026	28.8311	38.2046	39.9594	81.6979	66.3982	97.2456	122.005	121.122	123.805	95.657	83.4757	85.6656	112.257	94.8077	126.303	107.129	92.2452	156.94	69.4706	76.9132	76.1551	99.1414	79.3669	91.836	68.9599	53.7381	68.8081	128.382	118.034	102.245
AT1G04430	2593	68.1356	40.2894	66.4499	114.421	149.552	85.3648	144.101	88.5785	83.6145	33.4789	56.0578	71.2391	32.4634	36.5476	42.2161	14.6424	21.3777	20.6305	16.1881	14.3042	16.0507	53.1597	52.5612	46.5757	77.9175	73.6871	72.6951	52.5708	37.5086	34.2792	54.0379	41.0857	47.1921	49.6291	63.0051	72.5681	13.9895	28.1119	27.5545	23.7009	30.0737	21.7534	13.4164	17.7766	14.3993	52.8204	55.8501	56.2407
AT1G04440	2407	25.2248	28.6932	25.3413	15.4765	16.1421	13.6687	21.1201	26.5285	24.4441	20.0739	33.8598	24.2702	22.2599	20.2112	20.7663	25.6702	35.0825	18.0345	25.2581	20.0176	14.4522	40.4679	36.912	26.9567	26.1738	29.7093	29.0131	14.2757	17.0435	16.6073	16.9843	27.3722	17.8549	34.8077	35.3817	36.1709	15.4671	23.0605	28.0998	39.0668	35.5836	30.4647	18.6492	15.5627	14.488	35.072	36.2073	35.604
AT1G04480	822	45.6708	91.1372	49.4359	30.2508	25.3464	27.5582	52.6905	73.1328	46.6367	59.1083	48.1898	54.8275	34.5081	38.6739	47.1266	47.219	28.9124	31.8778	21.9248	35.1116	32.1929	60.2104	46.6946	39.4676	388.723	325.029	362.712	150.877	111.993	105.818	228.626	132.233	162.038	415.297	311.569	358.749	108.449	96.0011	106.483	348.071	293.932	261.407	102.587	79.1578	88.2908	468.105	440.93	439.805
AT1G04510	2193	44.2982	44.9011	42.0857	18.7113	12.9242	16.1831	27.2817	25.9414	28.0461	43.0836	43.9635	48.4847	26.0489	24.27	31.3401	31.0423	43.9098	35.4855	22.8337	18.4904	13.5398	90.2744	76.6093	84.7122	30.2926	25.6807	27.1266	17.9114	13.2021	10.5292	22.5035	14.5963	15.4085	36.682	31.7511	34.5779	11.8869	21.3464	21.6195	35.0209	34.0845	29.7007	18.9338	14.3639	12.2802	51.0004	48.1554	57.3041
AT1G04520	1569	16.678	27.5537	17.9634	26.0324	27.9935	22.9629	12.1647	15.0454	21.0321	35.1702	23.7231	36.7501	13.5591	11.5889	21.3446	8.63135	12.6708	10.0205	9.23275	9.27351	10.5313	16.7789	16.9238	17.9604	27.9935	27.5173	28.174	15.2497	13.0732	10.2859	16.0946	17.1471	12.6501	36.3082	32.1635	30.4298	8.56459	11.9344	21.1841	15.6476	14.1919	14.2446	8.48072	7.28646	7.09835	20.9441	20.2611	22.9496
AT1G04530	1524	65.203	99.8588	100.695	41.1322	48.0335	46.7157	56.7189	65.3259	76.7533	86.1942	116.74	130.963	74.3643	85.0976	96.7549	63.3143	74.403	92.7175	62.6456	56.1884	53.559	52.7211	48.1418	56.8706	77.8141	87.0295	92.9836	41.5614	48.2343	54.5771	49.0023	69.9694	52.7405	90.1648	61.7133	92.1422	74.3945	96.978	89.4683	82.3553	74.0248	82.3346	75.0036	55.9429	68.1675	56.7976	51.7935	47.2545
AT1G04550	1391	25.5133	39.2182	23.7097	10.1957	8.23129	8.3753	15.7004	19.0788	18.1711	42.3799	36.3332	34.8503	18.8817	22.7675	23.3573	19.0371	17.3648	16.9897	12.6283	12.175	17.2378	22.6355	34.5601	24.7701	25.4579	30.5813	28.2295	11.9452	9.45446	10.5906	15.6635	12.1413	16.9812	30.8899	19.4453	32.3048	8.02407	19.7116	18.4724	22.911	19.3956	19.3574	8.64393	7.43196	6.56286	30.7885	28.5024	24.8509
AT1G04555	991	3.3654	7.59018	4.41465	16.7916	16.857	19.4842	5.55571	4.29067	6.5181	3.39531	2.98639	5.15922	3.44539	7.77665	3.02631	8.05293	4.50884	2.29493	7.48152	9.02599	11.0322	4.0379	4.82557	2.98695	7.61761	7.2017	8.69985	5.23122	5.54592	4.67674	5.3605	4.45864	2.8139	6.52002	6.55056	2.834	9.18812	5.39861	6.35665	8.89324	12.3068	10.8468	7.27975	7.60904	8.93549	9.47422	12.0748	9.44709
AT1G04560	855	10.902	9.24182	3.54245	15.4816	4.82972	4.79426	33.6997	9.08887	5.91253	14.7971	9.58548	25.802	4.30062	12.9571	5.84615	13.5765	8.33136	3.93213	7.73771	14.9254	2.32491	14.9027	6.62347	2.07724	69.3501	2.56202	20.4424	85.5861	32.1404	22.457	380.354	58.9135	100.914	31.8659	30.5509	45.9871	8.24486	10.1682	15.0264	51.5392	30.6901	13.5679	52.5012	40.2561	8.96878	53.1723	21.2462	14.7401
AT1G04590	1409	24.0342	27.0697	24.8996	18.856	16.2523	18.1443	23.5754	19.7196	24.6163	21.8745	23.6703	29.7013	15.0056	13.3321	15.7865	22.1408	28.0815	24.3519	26.8768	22.7692	20.7209	31.8379	44.0327	42.6048	26.9835	20.3612	23.2519	9.24542	7.59232	7.87088	13.551	8.91995	10.012	17.9609	12.1214	23.9191	10.5795	4.7463	8.05931	36.1893	31.4102	25.606	12.6296	10.4445	9.20021	44.073	44.6632	47.7891
AT1G04620	2222	8.31296	11.4207	10.4882	3.78704	4.22368	3.641	6.02935	11.3167	5.62449	10.7212	12.4483	9.28915	7.09212	5.85283	6.97355	7.50963	6.84878	5.56263	5.69809	5.15269	2.6838	24.8806	22.4846	19.4496	14.9486	16.6002	14.8149	13.3405	10.8655	10.5408	15.6958	16.5269	14.2477	22.827	20.4506	15.1674	9.12102	11.1359	15.1823	17.8131	15.5931	14.1296	10.8946	10.0713	10.6408	38.585	39.4814	39.5407
AT1G04630	745	20.2024	36.5105	26.8774	13.0718	11.8415	13.7553	11.578	24.3059	15.4559	23.1242	19.4042	28.8492	16.7458	19.5576	16.7733	27.1047	15.3853	12.8745	11.1768	12.4866	11.0063	18.2339	10.8109	14.6215	81.0636	74.2665	76.6945	85.1087	79.5683	78.8735	97.0374	90.5449	97.0991	75.1655	56.1195	105.554	85.6529	100.537	87.3377	72.9856	81.1088	86.7133	69.7214	58.607	70.4583	79.3744	82.0514	85.5491
AT1G04640	994	47.5757	57.0221	44.1826	28.4406	32.857	36.8975	49.112	82.4567	44.7826	64.8579	46.2639	43.4352	35.6711	45.0654	42.9948	40.6297	21.8898	22.7805	20.9998	23.0368	27.7472	63.352	65.455	63.2513	52.8861	48.056	46.9163	38.6477	37.4207	33.138	50.1902	38.3274	46.5367	54.3862	44.2384	45.2072	20.6847	32.9667	32.0209	39.8988	30.5813	36.7249	24.6764	16.8851	17.6334	69.5165	74.4059	69.1903
AT1G04680	2074	122.377	103.051	77.7643	197.713	261.55	150.624	228.918	101.837	154.912	86.5686	146.099	178.497	56.6067	71.0655	74.1093	18.3065	16.9855	21.1208	18.2591	15.9861	14.4964	38.6386	45.6904	28.9442	61.4804	64.5636	66.7005	29.963	22.43	22.4662	28.4348	27.9796	24.0435	66.2542	77.6909	82.6028	4.85054	12.253	16.4256	11.0408	11.3154	11.9051	4.1741	3.87032	4.97382	19.6566	21.6534	19.7922
AT1G04690	1609	58.5164	46.0876	65.4136	33.847	32.1972	43.2422	49.6164	62.376	55.6803	42.9116	48.6013	79.2638	38.8499	56.5786	63.8398	24.8746	41.5751	41.3593	28.9237	28.6114	24.168	46.86	43.7997	46.2131	75.4948	76.7667	75.0166	106.077	99.4849	93.872	83.5924	102.095	79.2133	73.2205	67.3387	92.511	62.7516	77.3077	88.7086	55.997	61.271	50.601	62.7714	77.0247	69.1053	62.9595	63.125	77.2079
AT1G04710	1672	15.2414	20.8577	14.7937	12.9495	8.98088	9.41934	16.0254	26.834	18.0567	19.3192	16.6793	19.9895	18.3003	11.7392	20.0297	13.1619	12.3938	19.2204	12.0068	12.768	10.4027	31.2385	30.7841	24.6436	20.851	19.0179	19.6882	32.5956	26.1793	25.6403	34.3965	41.3428	27.7641	15.7798	13.8662	21.8364	28.0636	29.9979	31.6281	18.3546	14.8649	18.7139	33.0796	28.6597	25.2247	30.5892	30.3517	37.6878
AT1G04750	1276	45.3716	29.8317	48.2644	25.4154	20.0057	26.1223	34.0871	49.1231	28.8328	33.5421	33.8093	31.0904	32.5218	26.5181	23.5037	35.5357	39.1285	32.3147	26.1919	30.0028	25.5096	44.3168	42.0144	41.942	135.857	130.581	138.82	77.7662	90.9899	94.5662	91.651	73.411	94.615	97.3927	103.748	70.4325	84.5951	78.0911	78.9249	119.514	123.458	129.281	77.7709	63.7657	69.3256	120.312	122.421	127.27
AT1G04770	1284	71.0633	43.1965	82.1018	38.5851	40.493	38.4773	60.4599	104.486	72.9454	50.4189	48.4033	76.0989	63.4111	107.568	102.188	15.7266	18.4589	15.7101	17.4117	15.3259	26.802	31.4108	42.8307	54.8673	16.2483	23.3339	20.9374	25.1567	29.6569	31.0679	23.6844	37.7003	27.7222	12.4966	8.00497	21.873	11.5522	29.1668	34.9883	8.02827	7.62759	9.36627	15.3574	8.43018	12.6554	14.4962	12.4633	16.5457
AT1G04780	3161	47.127	27.7859	29.1445	31.9448	25.5928	32.7264	36.9834	31.1706	45.6673	23.5033	33.9214	23.4831	21.3955	15.3902	18.8964	47.6243	60.7421	69.8207	42.3637	47.1243	49.9937	51.9691	61.0717	58.6208	17.9331	16.2293	17.5302	3.91084	2.85642	3.74404	5.50445	4.06921	4.35901	12.4348	12.8109	15.1042	5.71464	6.13535	5.2706	31.7147	31.7433	36.8674	4.31094	4.46319	5.63158	24.8563	26.1112	21.8713
AT1G04790	2751	9.51211	9.556	11.7438	6.22073	6.48183	7.1757	7.4717	9.64691	8.98378	7.82786	10.1373	10.3595	7.01723	7.57255	7.90378	8.65883	12.8997	11.6817	8.29258	8.36708	6.9096	15.9238	14.7758	11.7929	9.57944	8.93873	9.62984	6.1124	4.9232	5.23465	7.41627	7.92366	5.66456	9.43404	9.1018	22.4598	5.01817	6.56356	8.01456	10.6693	9.84065	11.49	7.05135	5.30521	5.409	13.6816	13.8615	11.5184
AT1G04800	1027	1469.76	1066.58	901.297	2490.94	2119.9	1624.47	1812.01	561.22	1423.64	2050.7	2310.13	1490.93	2687.7	2099.96	1931.73	792.606	1026.91	1008.94	761.8	643.465	424.609	1369.26	1392.15	1443.89	95.4239	104.032	97.9913	35.4643	53.8018	52.3808	61.5464	124.768	86.0897	65.5362	55.233	71.1011	19.2336	88.5594	96.8499	49.6501	51.6402	82.3854	26.3811	28.4219	20.9779	80.0336	88.3694	64.5128
AT1G04810	3435	8.78808	8.64849	11.1932	5.44994	6.33864	6.65753	12.0212	13.7018	11.4055	7.87558	13.255	14.719	7.87552	8.62372	8.36714	22.7752	33.4815	29.9091	20.2892	18.7488	13.0205	38.259	34.4382	35.1589	14.5447	12.6307	13.0972	23.7023	15.5143	14.6248	22.1442	20.4954	21.5369	13.951	18.2685	18.8051	39.5265	22.1944	16.9394	36.0573	45.2424	32.6873	56.8924	48.3301	43.7976	37.4992	36.5778	60.1705
AT1G04820	1971	106.645	98.1051	133.904	97.3305	105.325	111.264	163.598	119.47	141.206	96.6919	107.071	157.898	88.0813	113.207	126.166	64.4763	58.7121	75.9546	80.2676	77.2701	89.4434	72.0727	70.6806	54.0051	275.347	228.227	237.837	730.928	568.891	537.258	275.771	236.78	273.806	216.853	291.598	322.029	225.844	308.76	328.396	130.231	152.96	171.763	245.721	326.423	319.073	127.696	126.798	150.901
AT1G04830	1735	6.75254	8.05766	8.24359	8.33769	5.95015	6.90125	7.61597	12.0002	9.55035	5.04228	11.2187	7.36712	5.07124	6.52401	7.77858	16.2383	19.4832	12.0823	15.6469	14.4353	13.6052	11.6532	11.5328	6.96085	10.126	9.44878	8.94455	10.4196	8.65468	8.82473	10.8717	10.9225	10.3998	10.4896	10.1557	12.9498	19.5533	20.0433	12.8034	26.3054	27.532	28.8918	19.4043	17.1743	19.4154	11.8199	13.9185	12.4523
AT1G04850	1669	180.459	194.385	143.162	100.78	72.9883	75.6841	160.322	178.205	164.317	145.477	151.202	161.508	122.274	98.7719	132.673	112.222	172.35	149.774	84.5403	93.61	86.8694	184.172	210.447	252.626	104.196	100.892	108.996	64.7509	54.8048	49.8355	82.1557	73.0094	73.6137	72.9756	49.8229	109.378	47.7806	56.0967	54.9272	96.0868	96.3251	92.3348	50.3329	47.3662	42.1167	139.947	142.054	128.153
AT1G04860	3438	8.5068	9.96692	11.4527	4.09764	4.42226	4.61228	10.8363	7.22876	11.3139	11.0788	8.50893	16.2208	5.7296	7.25021	8.06906	10.938	15.6902	12.5687	8.22804	7.97865	6.57685	16.2336	17.3139	12.4326	12.5758	9.59839	10.8288	2.60981	2.19808	2.21468	4.59069	2.54184	3.76924	14.0328	9.57584	15.5211	2.15722	4.66844	3.49583	17.6238	18.2747	14.7042	2.98436	2.68856	2.68186	20.3383	22.372	15.2913
AT1G04870	1537	32.8265	39.4475	30.763	14.3945	7.57151	11.7907	26.5076	27.2353	24.2108	38.9672	34.363	34.8047	19.7368	22.7201	28.6184	24.2304	29.0292	24.5756	14.4714	13.7343	9.86139	62.9632	60.5894	75.5713	28.7549	22.0216	24.8851	16.432	14.4309	12.0077	20.7375	13.2239	14.7278	29.1468	21.872	40.1997	11.705	16.969	17.4188	23.6529	20.6791	19.1112	15.1242	8.22946	10.988	46.4577	37.051	46.152
AT1G04900	1734	5.37556	6.4849	7.56907	3.48967	2.05669	2.73721	5.71527	4.98888	4.61597	4.42425	5.31721	10.3199	4.01389	4.44444	6.63002	5.43913	7.24506	8.04053	6.64389	6.25892	4.65711	21.9839	20.2486	21.1677	9.02371	5.01237	6.59928	2.9897	1.47158	1.95688	3.50758	1.9819	2.27036	6.02413	4.72422	6.47865	4.31946	5.01372	3.29829	9.1668	6.66051	9.20652	4.068	2.6653	4.58026	20.6611	17.959	20.1429
AT1G04910	2097	17.3315	12.4276	16.8106	21.9576	18.7074	20.4219	17.8535	9.19449	20.6917	12.1304	20.4097	15.6222	8.20373	9.70453	9.29613	12.4549	13.9273	10.2795	9.57337	11.5453	8.29434	24.9576	25.9253	18.6892	16.9524	14.9951	17.7163	9.66681	8.33069	7.10401	10.1698	7.49178	8.21342	15.817	16.7313	9.37504	6.89837	10.2051	7.19385	14.447	13.7468	14.8196	7.33922	7.13376	6.61707	13.6676	14.2314	16.1409
AT1G04940	1198	7.5665	5.83474	13.4135	5.4456	2.8202	3.15148	5.66809	4.46721	2.57871	5.50494	3.70557	5.61132	2.30198	3.11596	3.54649	3.5326	1.67569	2.80632	2.38031	2.2897	1.86667	5.0982	5.77757	3.75568	12.3736	10.3221	11.9726	8.59917	7.29109	7.3919	12.3388	9.50746	8.76307	7.28114	11.547	23.4432	5.88427	7.81515	7.12638	7.81638	8.0209	7.64003	7.22627	3.65475	6.09612	15.3994	15.8251	19.2363
AT1G04950	2254	12.4821	10.3821	8.73431	5.9984	5.4961	5.45576	13.3531	14.7338	11.4008	8.41935	12.0191	13.1898	7.341	7.74641	9.3139	9.70976	14.6236	10.1777	10.1211	9.73579	5.73234	20.4628	18.0338	17.8077	8.70786	8.93466	9.07569	6.66402	6.5748	5.54437	8.50502	8.27681	9.02404	8.31317	9.84013	8.72203	4.8867	6.23062	5.62634	9.94962	10.1659	9.91559	4.69426	6.31311	6.52067	11.8752	12.5046	15.8154
AT1G04960	1450	111.524	59.892	80.1875	49.9476	43.1063	47.24	56.0696	116.034	76.2156	86.509	129.606	63.4037	91.654	102.147	86.8698	94.2311	120.851	96.972	78.9798	76.0818	71.2009	126.438	125.846	138.572	22.0555	21.1012	20.2161	20.5807	22.8098	22.4883	22.6189	24.6489	20.5891	19.2355	19.9865	19.3689	26.587	26.2889	27.4386	32.1812	28.8016	29.9465	21.8914	22.9823	23.2945	27.8885	29.0827	26.3231
AT1G04970	1791	19.481	14.8054	21.9375	62.3987	80.4879	63.9636	49.6979	20.7122	42.5737	17.8852	24.151	21.3574	19.6507	21.8511	22.8852	18.9037	24.5145	17.5016	35.2192	34.2941	26.2903	34.6898	41.527	28.8239	18.2394	19.6481	20.5244	13.5079	14.7954	15.7575	12.5951	9.75861	12.2728	21.646	23.2145	18.8174	18.204	18.2964	17.4013	19.1561	20.171	16.7574	20.5878	19.8968	19.3691	27.9589	25.1151	25.3322
AT1G04980	1667	35.5503	21.5128	25.8405	116.498	82.6467	92.3405	44.0369	16.9755	47.0883	31.6493	33.1855	42.598	43.0914	41.3187	53.5228	95.8914	130.369	85.5351	200.075	206.404	216.652	32.0271	35.4059	46.594	25.9361	15.7263	18.3837	20.0546	14.954	15.5395	17.5962	9.42427	10.9225	15.1811	14.5105	20.2171	99.8166	45.7336	25.1596	71.2783	81.642	62.5668	113.096	122.862	105.966	12.549	14.1835	22.4645
AT1G04985	1539	20.0593	22.9071	24.5456	10.0139	9.26915	13.5978	21.8225	27.1523	24.7268	18.6275	21.3011	19.7483	17.4926	10.7193	12.8291	26.7131	27.7291	31.4185	18.8996	20.071	21.8768	25.4536	28.7017	27.6965	26.3095	22.1307	26.075	16.9289	16.7079	18.2839	21.7111	17.609	23.2354	19.1027	14.2109	14.5991	22.5207	21.2923	17.2345	35.8422	34.1002	34.9226	23.1255	18.7293	19.9899	28.1488	35.3166	31.352
AT1G04990	1921	6.63292	5.2208	6.2191	7.62883	8.01219	7.52457	10.5089	11.6779	8.69874	5.95532	9.36219	7.8367	6.01581	3.82374	4.55351	6.54621	10.0457	5.25034	11.2224	10.368	6.66135	10.8538	11.4644	6.59505	15.5761	14.309	13.2194	12.2132	9.19611	9.82283	11.1015	13.6984	8.53897	15.9207	13.9597	19.006	10.9707	10.4438	8.97479	20.891	19.9603	14.4599	12.2678	15.8912	10.1221	21.0936	23.378	19.4942
AT1G05000	1245	7.96773	6.71296	10.6096	5.46785	5.729	4.24552	6.19116	11.0703	7.44409	4.54039	6.30852	6.31208	5.48495	4.73929	9.83632	2.33091	3.38091	1.35019	2.10722	3.1612	2.59452	10.4881	11.1189	5.70615	19.1827	19.6379	20.2082	14.2002	12.5339	12.6968	20.716	22.477	24.111	20.9323	29.4847	18.0466	4.83641	16.6517	19.5068	9.67025	10.0187	6.24032	4.37811	5.07979	6.08596	33.6714	35.5505	21.1131
AT1G05010	1529	338.987	223.115	314.963	267.258	314.143	332.713	441.585	576.564	402.441	264.075	383.991	223.049	423.942	386.609	293.239	504.937	608.228	374.443	709.527	727.125	508.975	788.575	842.567	503.115	355.033	442.367	420.031	1017.25	1120.72	1145.13	683.336	1111.87	629.529	334.688	392.016	284.707	1528.22	834.958	600.378	684.993	876.268	619.91	1590.58	2089.61	1702.44	852.356	823.582	744.18
AT1G05030	1883	11.717	7.14189	8.93607	9.43976	9.27038	7.90556	17.1536	10.9013	15.5859	7.43355	12.9968	9.45303	8.92685	5.81939	7.83083	16.4389	16.9545	11.6053	14.4776	13.8074	10.8864	19.1259	24.8617	17.4177	5.61268	5.9667	6.36845	4.20028	4.326	4.74682	6.9507	6.88315	6.79481	6.40529	6.52559	2.983	6.70744	5.68245	5.45833	6.76987	7.55644	8.7041	4.59749	5.81305	6.49643	8.13532	9.99164	8.79642
AT1G05055	1597	5.08704	5.47121	4.84674	4.8547	3.76106	4.52558	3.9072	7.71214	3.60509	4.3824	7.62652	6.16584	3.94707	3.24228	3.91238	4.6943	4.01439	4.0246	4.78542	4.55546	5.05663	9.23142	8.27415	4.59672	14.0951	14.0263	14.429	36.6651	30.8502	25.7561	25.3095	27.7905	16.5369	17.33	13.0657	14.0689	25.3352	23.4503	18.8404	16.3094	15.7366	14.0615	25.498	26.5786	24.4086	18.8235	21.0343	20.0671
AT1G05060	1029	13.2969	10.411	46.7678	5.78867	5.47231	12.0555	5.35054	9.11937	8.73376	9.1558	11.5044	6.71693	10.5926	10.298	4.85759	12.9259	11.9571	7.78367	17.0709	20.167	10.6248	18.5229	22.87	14.8435	12.405	12.6354	14.0912	10.7866	13.3528	18.2574	10.8488	13.7408	11.1588	9.83748	17.9496	21.8348	10.276	9.09869	11.9216	14.3767	18.4071	13.6525	11.6849	17.02	10.2911	25.9324	30.2632	20.646
AT1G05070	991	7.68002	10.2736	9.93297	11.4488	12.3113	9.36114	9.07433	15.6831	11.0524	8.14875	9.41863	6.9745	6.75827	9.4778	4.53947	6.34473	4.05142	2.79382	5.06442	5.05455	5.39072	5.41928	4.44461	7.28816	21.4678	20.179	22.5405	18.4434	17.43	19.5421	23.3842	16.6456	21.518	18.4734	20.3535	17.004	13.0412	5.39861	9.70226	18.1041	16.0362	16.9682	13.2653	9.32721	9.94879	17.3694	14.548	18.5308
AT1G05120	2886	13.0377	9.89879	13.3808	7.79712	6.50382	6.84004	10.111	12.1169	9.77995	8.25449	13.134	11.7777	8.09958	8.13626	8.22685	11.8151	18.3098	14.4245	9.92037	9.25676	9.85806	18.5723	18.6196	19.6107	10.1301	7.81055	9.45096	9.60332	8.50164	8.11558	9.25685	9.86655	9.15087	8.02257	8.22082	10.7046	7.68403	7.64687	8.61615	12.3787	13.3822	13.6445	9.94338	9.77695	8.92017	14.2402	14.1123	13.1006
AT1G05140	1514	99.806	97.8085	90.6348	52.5199	49.5906	46.0268	64.8515	106.19	82.5469	112.277	105.557	67.6651	92.6369	106.1	98.5495	76.8304	71.1732	55.7106	57.9363	59.5529	56.3746	101.757	108.224	98.9296	52.1281	57.2205	51.7169	57.3323	52.183	51.6031	48.8175	67.9023	49.0801	63.518	65.9492	50.0855	51.8478	55.2141	58.6343	63.7207	50.5912	50.9642	71.2634	54.9467	56.679	65.0061	57.9444	60.1718
AT1G05150	2894	10.756	10.0027	9.7099	4.83523	6.03183	5.92656	8.30739	5.44641	9.60735	9.58037	12.3897	14.6569	4.94614	4.45217	7.42687	5.76586	9.12958	8.95194	4.33555	4.86285	3.86364	12.1533	12.1758	9.73733	21.2476	20.1683	21.8559	5.23622	3.45908	3.37453	7.28924	5.19106	5.8381	19.6103	17.3842	24.2614	1.49703	4.39057	3.80927	15.3354	14.7499	11.8784	1.66188	1.76507	1.98729	22.0839	21.7451	18.7878
AT1G05160	2136	3.24287	3.16577	4.37208	6.72815	7.99659	8.18121	5.67067	3.05463	4.40464	2.70945	4.3165	6.11704	3.50439	5.46836	4.6802	2.71721	2.94076	2.5924	3.95167	3.62927	3.43165	5.96526	5.06683	5.65406	5.14065	4.43293	3.85284	3.08046	3.2163	2.5185	3.31602	2.3444	2.995	5.49537	4.34163	7.88903	2.85335	3.44395	2.63874	4.05235	2.9414	3.83657	2.40174	2.04981	2.17966	5.0125	5.46714	4.21441
AT1G05170	2221	19.1361	13.7179	14.5462	13.069	12.0006	10.0537	11.4857	8.58213	13.9095	16.9677	15.0164	16.9667	21.4042	19.3014	13.6158	27.2755	26.2703	25.5996	13.1988	13.9615	15.8863	13.5127	12.239	7.99658	8.28106	9.48102	8.29301	2.54362	3.0932	3.20464	3.50109	3.62517	4.28363	8.29123	6.85474	11.3807	6.51323	5.72099	6.45633	14.7742	13.6449	16.0048	5.9911	4.21652	5.34337	6.97142	6.13422	4.5395
AT1G05180	2044	9.95731	9.81326	12.0602	8.14114	6.88724	7.38841	11.9416	15.4943	11.3355	9.21851	8.18623	10.8392	9.76566	6.2447	7.21402	10.7665	13.6865	10.6912	9.31936	11.903	7.84081	29.2111	25.4278	24.6769	20.078	18.2878	19.6711	20.7454	15.2208	14.131	21.7333	19.6474	18.7788	24.8148	18.375	24.7323	16.4537	17.6677	16.91	23.8301	23.5959	17.3908	21.0199	18.9811	15.6317	43.1943	41.9674	48.6213
AT1G05190	1051	1647.5	2018.6	1582.44	921.193	880.459	1013.94	1335.3	2088.57	1720.21	1907.44	1694.53	2128.12	1345.09	1534.6	2075	954.903	948.625	1709.96	623.719	719.666	794.481	1368.05	1195.72	1665.41	918.345	841.963	863.125	481.495	476.801	459.717	600.384	553.54	629.446	695.624	479.937	860.452	373.093	579.035	633.84	592.378	529.049	721.6	314.683	253.659	366.374	829.548	795.75	876.045
AT1G05200	3388	7.21886	4.79911	6.233	13.0325	9.86147	10.6661	19.6091	10.9707	16.5374	4.29036	6.75305	5.11412	3.99239	3.69638	2.43431	2.42689	2.42745	1.34255	4.24207	2.88654	1.68681	9.75959	9.76903	7.09438	8.71013	7.90466	8.42075	6.57178	6.63363	7.7925	7.22626	5.12972	8.52123	6.51601	6.13595	4.14477	1.51717	3.35561	3.27831	4.13421	3.49071	2.29315	3.45427	2.11797	1.99392	8.24078	10.3617	6.90826
AT1G05210	770	10.3285	8.18989	9.39668	33.1533	31.2021	27.0378	10.9638	5.90298	19.878	5.59336	5.61747	7.00887	3.92262	5.47348	13.9567	6.90949	7.40084	7.96188	8.2956	9.60303	9.35814	5.6071	7.02776	4.45932	24.2425	17.7114	20.2561	8.37265	6.88275	9.56596	7.29898	5.48329	7.45608	16.503	21.3777	47.4162	12.2067	6.94809	8.07345	19.8256	17.399	16.7243	10.8265	7.73957	10.6702	17.6484	16.1958	15.432
AT1G05230	3520	1.87066	2.82761	1.33848	1.61162	2.71952	2.32903	4.43168	5.51917	4.14885	2.29415	3.29841	5.86378	2.90998	3.07883	3.83404	2.47328	2.83314	2.02257	2.72199	2.16843	2.0118	5.68403	5.14824	4.13737	2.49555	2.71006	3.0505	2.26579	1.95171	1.88095	3.08394	2.20368	2.09702	3.24291	3.20541	3.98934	1.7106	1.70988	3.50859	2.86143	2.36236	2.17692	2.14059	1.58938	1.71168	3.83719	3.99336	3.58034
AT1G05260	1254	353.52	354.384	190.608	521.071	477.783	454.795	439.344	113.942	358.447	374.255	264.599	183.926	228.086	259.078	182.759	180.217	114.797	71.9926	206.571	226.068	261.453	70.4547	85.5029	105.467	72.8964	63.7312	67.9399	58.3541	55.0978	53.7885	39.5997	33.4344	33.0945	56.0773	83.9985	62.7096	44.6792	37.864	44.1537	52.6478	59.165	42.0108	57.6576	40.5406	45.4263	23.4468	28.6846	35.8931
AT1G05270	1743	41.8012	32.9545	41.2701	22.5115	14.7533	12.687	19.9002	38.6114	29.3252	35.8289	45.7139	28.7357	26.822	27.2198	33.4091	44.6758	51.6053	43.6825	29.3178	28.5329	28.3686	51.3531	52.6343	59.8467	29.6087	27.8514	29.4085	17.5405	15.0903	15.5267	24.2938	20.5054	23.4334	26.2581	19.1097	20.9469	22.6654	18.0329	18.4987	42.392	41.453	41.0933	22.5344	17.4443	20.0596	41.7703	42.5564	47.5148
AT1G05300	1554	3.90709	1.80901	2.65284	16.8532	9.42125	12.7723	2.36195	2.35879	3.52412	1.12592	2.71018	1.21855	2.19716	1.78223	1.12578	1.55619	1.29181	2.99062	3.44983	3.76056	5.35644	2.98158	3.32026	2.43815	6.97759	5.13824	5.54798	3.37876	3.34722	3.19543	3.22027	2.14828	2.95556	4.29647	5.27142	1.80727	4.53627	1.29103	2.72024	3.74711	4.63757	4.72554	3.61072	4.46103	4.81707	8.21472	8.34964	11.8173
AT1G05320	2794	26.2914	16.2345	32.9426	13.8066	20.6242	19.999	28.0475	24.5858	29.2505	13.2952	24.2403	22.8062	15.7925	13.0157	13.8647	5.71257	10.4993	9.13078	7.43011	8.70785	5.91395	18.4301	22.7009	21.8668	22.3519	19.1451	20.8989	5.01924	6.46324	5.95386	5.20793	6.11486	4.16836	12.7577	14.3554	20.1038	1.18267	5.02642	5.96291	7.23806	5.72093	5.40898	2.52466	1.87178	1.43763	13.589	13.2612	12.2432
AT1G05340	791	2.59466	5.1869	13.8272	3.34684	4.27131	8.31874	1.85612	9.91694	3.01793	5.27471	6.18785	4.54853	10.6253	6.3938	6.63512	27.5157	16.2098	7.37548	28.8406	34.0753	19.0047	4.65947	5.25021	3.14343	14.9228	21.0825	20.6101	21.2582	48.0169	55.6627	24.3329	38.2329	27.5809	32.9466	27.063	17.7528	231.34	77.7817	62.0346	117.188	128.955	120.824	156.263	178.82	201.737	29.2578	34.9035	40.9699
AT1G05350	1913	15.467	15.8073	18.8673	11.7135	9.32124	10.3191	17.3642	19.6212	15.2681	14.9857	14.8755	20.8863	12.6998	11.3933	14.6322	11.567	19.7691	17.9878	14.7276	15.96	11.1703	17.8351	18.8144	17.3921	19.3722	18.6906	19.2974	29.0799	27.242	25.9577	24.3886	26.5362	23.2374	17.845	17.8154	17.6173	25.2574	20.2758	20.8843	20.1557	23.9076	21.3634	26.7333	31.8518	26.8667	23.2052	20.2351	26.3519
AT1G05360	1763	7.4699	4.61128	5.77431	9.38511	8.19791	5.44555	8.43189	7.56814	9.31902	5.34391	4.64866	5.9075	4.24582	2.39057	4.81984	2.40049	2.53446	3.19696	3.81725	3.11181	2.25502	3.40461	3.78323	3.82811	15.3371	13.5873	13.6483	5.46635	4.34212	3.89632	5.58969	5.06819	6.41992	13.4382	16.7011	17.5232	3.20713	4.93125	7.61642	7.94481	7.33706	6.70076	2.72801	1.86262	2.58904	11.3051	8.21845	8.37394
AT1G05380	4173	15.7588	12.126	13.6895	7.02371	4.63291	6.20393	12.1382	7.36098	12.6525	14.5459	21.9581	19.9436	7.80444	8.28171	8.74401	21.6739	33.2865	21.5866	16.3457	14.1756	14.4393	31.5938	34.3792	29.5936	5.16394	6.02822	6.04784	2.32534	1.45815	1.54695	2.82275	2.09414	2.24057	7.79345	8.18553	8.74921	2.25237	2.56412	1.72806	13.1432	16.3401	13.313	2.15138	2.30245	2.55952	13.2825	13.9057	8.88766
AT1G05385	788	74.8805	51.1023	78.7947	41.9948	40.2555	35.5919	56.8271	103.92	63.2614	48.3363	52.0025	56.4723	36.6636	34.6885	57.4062	77.644	79.1388	93.6111	63.1118	67.3505	79.9345	88.5998	97.0994	134.48	48.771	48.3337	52.6165	33.4003	29.5176	29.5127	37.1268	39.4999	38.9268	29.9288	28.0487	57.0253	48.3637	52.6177	44.1786	65.0085	61.2056	67.2599	39.8756	34.4184	41.3583	68.2495	71.2619	90.4769
AT1G05410	1758	10.9448	13.3114	10.5286	7.52944	7.36708	7.85408	14.8239	17.0142	15.5759	14.0102	11.2662	9.80203	7.61939	10.1375	12.3682	16.2322	15.9499	14.6803	9.92711	11.9399	10.9538	20.8452	23.6229	23.034	10.6182	8.60166	11.0121	6.50266	5.63848	5.50803	8.18941	7.37256	7.37125	10.5361	6.72583	19.1706	8.56275	5.70609	6.17648	16.6062	14.6108	12.8342	10.5783	6.36474	7.26992	19.1141	19.0259	19.0486
AT1G05430	1176	39.0493	26.7475	29.8329	37.144	40.5407	33.2051	36.6735	52.1781	38.9267	28.7263	39.104	24.2339	31.7139	27.6467	25.9274	34.5474	31.9382	16.7325	32.6868	32.3512	34.8625	51.3089	41.4136	49.2338	41.3167	35.2109	41.255	48.265	52.66	56.5116	42.75	44.7529	45.3324	32.0503	33.7776	35.8226	49.5783	36.9634	32.281	41.1513	41.5619	41.3583	53.0298	47.2629	49.6037	48.6031	51.4282	47.4595
AT1G05500	2211	32.1796	21.3399	37.9379	76.2458	94.8264	92.2586	52.376	21.0882	42.1712	17.3488	29.5509	22.3107	23.1047	28.375	35.2673	26.141	32.2762	33.8102	42.613	48.9244	36.0182	34.0536	34.0939	33.3091	24.9555	21.221	22.2265	43.888	39.6389	43.1588	27.3693	21.2721	28.5631	18.1673	25.4807	21.594	52.8396	31.154	26.9543	33.5257	38.9052	32.6839	62.8648	63.4238	59.6622	31.0291	23.0177	31.1059
AT1G05520	2944	21.1756	15.717	23.5481	7.96466	8.92596	8.35413	15.9586	13.7957	18.0775	13.395	22.3479	20.6793	10.7502	13.2933	15.79	13.3484	22.4583	16.3571	10.1899	8.7503	8.39784	32.4068	28.512	27.5898	16.2711	12.7931	13.3381	12.1684	9.13423	9.33318	11.9773	10.6394	10.5864	12.7661	18.6903	17.1715	7.58253	10.9036	11.1211	14.7008	18.0144	13.7372	12.3613	9.99745	9.08553	20.1422	18.3151	19.3249
AT1G05570	6536	9.22408	7.31188	6.93815	13.0771	12.6359	10.7112	15.0222	8.88349	8.4434	9.01936	10.8673	15.1959	8.27797	7.51683	7.37991	3.0525	5.51865	4.56888	4.99119	2.93779	2.66114	22.8943	16.1351	14.9634	7.45497	6.07591	5.97187	7.90116	5.84113	5.30556	7.27958	4.76223	6.44992	8.13929	10.003	5.15636	1.60658	2.04637	3.42405	3.19043	3.74611	2.84957	2.40376	1.58168	1.63416	10.8745	11.2385	9.75124
AT1G05590	2305	56.318	28.3807	42.9973	94.6303	103.011	82.974	65.8456	20.8325	64.3324	32.4068	41.1853	36.4348	22.2194	28.5761	34.6965	6.81956	7.9226	6.5206	8.65999	8.38207	11.8039	42.1673	56.4532	44.1763	12.4453	11.3734	12.7173	8.01596	6.68479	7.10925	5.01015	3.66346	5.05266	7.1014	8.81775	13.4028	1.94329	4.35197	6.9762	2.11659	2.68566	2.58565	2.92116	2.2161	1.74262	13.4347	13.9479	13.9033
AT1G05620	1557	22.5186	11.4675	19.9931	10.0196	8.80033	8.1059	13.3193	27.7801	16.7749	13.1392	17.4726	20.9794	9.3621	14.5397	15.0885	9.24149	12.4773	11.3679	6.08051	5.89806	6.22384	11.1594	9.61828	7.30036	34.38	27.684	28.6932	30.3076	24.9612	24.8232	25.2675	24.2793	25.706	25.3142	32.8581	34.2719	18.1573	27.4889	26.7241	16.779	19.8794	20.5746	16.7833	14.529	16.4168	17.7731	19.5839	18.0387
AT1G05630	3982	4.05888	3.33908	2.47202	3.82277	3.15819	3.71128	5.06971	4.16081	5.25438	2.43357	5.03105	4.44635	2.01172	3.05426	2.69882	1.70048	3.04109	3.17851	3.26553	2.6057	1.43519	5.42123	8.50139	3.98442	4.23968	4.38312	4.34995	2.97099	2.61255	2.80583	2.93882	2.78638	2.71879	4.05659	5.08479	2.11589	2.10224	2.85505	2.74765	3.73488	3.8053	3.4478	2.41561	1.89366	1.78819	3.32994	5.46704	2.44152
AT1G05680	1755	30.3081	373.052	401.586	41.6443	37.754	137.312	51.8677	95.1583	44.6472	702.86	462.704	206.95	277.012	465.954	159.353	384.52	408.359	317.829	614.973	595.773	278.773	188.167	367.14	349.339	12.4351	17.4743	14.1125	43.5136	72.9781	75.4522	21.2762	40.6184	12.8984	84.8626	77.193	38.4068	174.058	82.6892	46.8514	118.55	107.978	84.8993	267.833	341.789	232.203	56.8771	97.2637	73.8625
AT1G05720	840	15.2707	15.1052	33.0523	16.2083	14.9713	13.3554	8.30226	9.1639	6.35245	11.5363	12.3313	24.1212	4.53375	14.192	13.3887	9.50054	5.859	4.70864	3.80215	3.54951	2.95803	13.7898	19.3263	15.0822	27.4511	25.7412	29.1117	12.1849	8.76277	11.8231	14.8479	10.6372	14.8411	23.3326	24.0123	33.4345	5.33248	7.16521	10.2622	18.3608	20.7888	19.8918	6.29814	5.06758	6.52067	36.9636	34.1547	41.152
AT1G05780	864	17.2219	12.3993	17.4303	9.73935	11.2968	12.7347	12.5323	23.8431	11.8644	8.10034	10.8031	8.87636	10.6395	8.08352	8.38862	9.23664	13.1164	13.9624	13.73	12.5613	12.3662	11.3348	17.3329	16.7189	11.2791	6.70637	8.25507	5.00013	4.65725	6.03471	7.30685	6.02318	7.4043	6.97984	6.52953	13.0023	5.18435	6.19216	4.98859	9.10756	10.1591	13.9193	4.82433	5.20834	4.649	7.53053	7.84261	6.66814
AT1G05785	772	8.52942	6.88924	13.2956	15.309	11.4273	17.7456	5.46767	10.3509	12.7326	10.1117	14.0073	11.2832	13.6085	12.1664	9.06456	6.26508	9.31097	5.63573	10.3426	13.1313	11.265	11.3216	11.5739	11.963	12.0899	12.2652	12.9953	3.87416	4.70374	6.53946	4.98635	4.70596	6.16189	10.462	13.4141	3.63795	3.99494	6.06383	8.26726	6.52347	10.532	6.61725	4.5686	2.83574	5.43952	9.70815	10.7381	10.7278
AT1G05790	2184	5.56009	5.35745	6.70291	6.53699	9.28188	7.16175	9.24341	8.32471	10.6088	4.37541	8.18266	7.41322	5.17112	5.51358	3.08971	13.7858	16.7527	12.7224	18.1229	13.1605	10.922	14.0309	15.4426	5.96351	9.48973	10.1917	10.8021	6.66459	6.42603	7.08628	9.30639	6.42905	10.4399	10.0589	10.0848	11.5735	10.0194	4.59309	4.55425	20.1047	19.8411	20.613	9.76284	10.0238	9.73921	13.9905	16.536	13.8492
AT1G05805	1795	16.6744	7.9153	11.5302	12.3255	10.4568	17.668	17.6878	15.5199	21.3567	3.89899	4.37555	5.74944	6.73073	5.97052	4.03775	7.34253	10.1375	5.39854	9.15058	9.70053	6.71366	10.2664	12.9702	6.06855	22.022	17.9903	17.8151	21.2534	21.5422	21.0247	21.7886	23.1934	23.4856	10.139	10.5912	6.25849	10.4317	10.4318	9.14301	12.0116	18.4274	9.84231	8.21676	15.9904	10.0189	12.6636	16.8667	13.0391
AT1G05810	657	9.76207	10.408	9.60423	17.5569	13.7133	13.135	28.2129	27.2267	10.9004	7.57966	11.2615	12.2495	12.1928	15.9456	6.0864	10.3064	13.5034	12.6424	15.7989	15.2483	18.7207	9.45653	14.5575	7.02847	33.6349	28.394	33.7609	14.5673	11.9504	10.5814	17.1087	12.1055	11.4849	17.0467	29.2892	17.0989	14.7532	8.14312	6.30802	28.9845	36.7047	33.6939	6.34432	9.44097	9.72642	23.9431	31.9282	25.7591
AT1G05830	3983	9.03895	8.9465	10.6883	7.07391	5.32517	6.41863	10.7359	10.8596	10.9292	11.5566	11.9743	18.7318	8.63833	6.25816	6.77672	9.2592	13.5595	8.46562	9.16411	7.12646	9.70069	22.4991	32.1013	19.9171	6.61638	5.02069	5.41147	9.44469	8.91985	9.766	10.7858	10.206	11.7373	7.89485	6.57752	9.16657	8.44372	9.23461	8.4906	7.2308	7.26074	7.37483	8.77452	7.32846	9.14498	10.4216	11.7096	7.95556
AT1G05840	1700	5.53337	5.49726	8.4628	4.0044	6.5143	4.12447	3.88638	7.33112	7.92974	4.98775	7.29836	4.39989	4.17142	3.47083	3.67534	3.05846	4.26637	2.09396	3.48903	4.27945	3.21556	7.49517	4.73773	7.8703	10.0116	9.18609	10.8807	7.27187	6.92774	6.23147	7.7895	6.98876	8.68414	10.5155	11.6376	9.91234	4.44904	5.114	6.28969	7.96151	8.20682	6.76127	4.62088	5.5803	3.49048	14.098	14.3322	11.6496
AT1G05850	1620	418.71	338.151	481.844	864.475	1035.36	855.442	700.449	437.107	641.696	270.344	366.567	358.97	413.341	431.939	426.257	190.331	214.699	177.681	232.283	222.478	207.216	249.675	278.958	190.394	462.263	459.828	443.512	373.507	361.796	366.91	362.325	327.358	374.037	374.851	491.927	398.737	279.082	301.765	321.828	287.022	330.111	281.967	247.896	242.118	254.202	310.016	338.445	287.619
AT1G05860	1375	7.83635	8.73061	8.4439	5.01965	6.27943	6.58993	6.67359	7.30446	6.43391	7.2434	8.44394	10.1911	8.0226	4.99182	8.36106	5.71603	8.807	9.4207	3.65006	4.25011	3.79489	10.4155	10.2507	6.11389	9.78257	9.30172	8.09429	7.44389	6.1384	6.01903	7.8949	9.21193	7.03854	8.61512	11.4657	6.12763	6.40851	9.24096	9.16282	11.4457	11.7593	12.1521	4.66374	6.72237	7.50233	11.0811	9.22691	8.90379
AT1G05870	1787	44.5524	58.2912	53.6719	32.6977	34.9772	30.9065	32.8638	51.2399	31.8249	58.6714	55.6717	58.5466	35.862	31.6708	37.0619	21.4496	17.9741	13.0034	11.8086	16.4179	16.6855	20.3301	26.5495	18.3534	28.9565	32.3852	33.5529	49.2059	44.6504	47.1005	30.632	36.4844	31.1177	38.809	34.2943	23.5744	21.6553	34.4294	34.3238	15.8083	16.0282	11.4348	20.275	18.1038	15.9897	11.7063	16.0548	13.5005
AT1G05890	2496	21.6873	19.1164	30.3364	19.5082	15.1153	16.8116	27.4256	31.6331	25.0915	21.2454	26.0855	26.7429	18.6777	20.0212	16.3211	25.9659	41.7446	31.6928	27.6478	20.9284	16.127	45.6908	55.3601	45.3498	18.9716	17.8354	18.7152	16.03	16.4751	16.4131	21.7458	16.1682	21.4243	19.4582	13.9329	23.6292	15.7688	14.2003	13.084	29.3193	28.133	25.1998	18.6907	17.1518	13.8617	34.7453	38.8729	33.1804
AT1G05900	1548	7.51301	9.08011	12.6634	8.00118	10.064	7.52587	5.21643	12.5027	8.25481	6.69473	12.7946	14.6181	7.97436	8.32337	10.4942	10.7793	9.91441	10.0287	8.76852	9.32227	8.18619	9.99981	10.0807	6.96037	13.2999	11.9596	11.4427	17.5175	14.899	15.8787	13.876	21.7564	16.6365	19.7569	14.0284	18.1427	17.0769	16.8484	20.7218	14.589	11.2807	14.3003	16.8808	12.9636	14.979	8.56578	9.17364	8.14133
AT1G05910	4018	5.938	9.01984	6.51204	4.21208	4.25105	5.2083	6.16618	3.88633	7.02462	5.96243	5.32593	4.71285	5.00058	3.14678	5.16267	3.94226	5.60865	4.99575	4.08793	3.11664	3.40122	12.7371	10.2418	10.4906	7.27611	7.26319	7.76365	3.68873	2.68684	2.51292	4.75195	4.05659	3.59257	10.8279	7.96276	9.7857	1.82755	4.49386	3.79574	8.89123	8.1173	6.06567	3.15206	2.27019	2.40833	15.4142	15.1239	15.1452
AT1G05940	2023	16.3169	14.7225	22.125	16.8252	17.2577	12.2108	15.6943	11.9951	16.2426	13.7052	18.0054	12.2622	12.204	8.45238	10.748	14.0461	13.9886	10.8022	11.1076	9.49155	10.3787	26.6514	25.5673	25.1672	14.7907	15.6135	15.691	7.91777	6.59785	6.66839	9.78064	6.2612	9.64904	19.4298	17.3052	12.4945	5.51729	8.26438	9.17784	18.0095	15.3915	19.1496	8.95488	6.91375	7.62625	22.717	22.3418	25.631
AT1G05960	3738	32.5317	25.6717	29.4623	25.0156	19.935	18.7288	32.3548	36.8125	29.6398	46.3036	43.637	38.8299	40.2961	35.2745	34.4329	35.4208	48.8885	27.6963	41.195	35.7024	33.7681	48.5672	50.5336	47.8932	18.286	18.4312	18.5775	9.8148	6.22255	7.37283	10.1128	8.19556	8.03054	31.6326	27.0422	21.7888	10.4312	6.79846	6.40836	34.9029	35.8653	27.4183	12.0516	11.9409	11.6249	39.1085	41.1916	31.4997
AT1G06040	1393	72.01	111.704	83.7103	49.3443	56.9973	57.0716	60.2084	84.2052	68.6488	93.9136	85.2277	93.3898	98.4211	94.2241	88.9891	64.2339	38.5848	32.9368	36.3565	40.154	33.0884	17.7649	22.5854	18.2746	179.23	208.03	200.53	174.818	186	186.08	149.723	222.459	168.155	308.224	291.038	252.019	171.69	280.368	324.707	184.832	180.014	154.713	186.556	152.093	155.316	62.3754	60.5454	71.8608
AT1G06060	1117	43.4086	40.608	56.6411	21.8384	23.0214	23.0807	26.6167	41.939	32.6856	35.0633	57.2705	46.1963	30.2147	32.1255	37.3654	30.7432	40.698	22.3966	22.9763	20.8204	19.9091	40.6321	41.3477	45.1563	24.4528	23.4697	24.629	12.6143	11.7736	12.3735	13.3715	14.2405	13.5104	23.1382	26.0832	10.0573	9.59794	16.165	20.1839	19.1616	24.0706	18.1984	10.6208	8.81949	9.80728	26.47	25.0395	21.5983
AT1G06070	2003	7.81297	7.05541	8.23269	2.8794	4.96661	3.28513	5.31421	6.00251	7.08072	8.13051	8.46745	7.13772	3.67152	5.47075	4.24233	6.21785	8.72915	9.4784	5.46689	6.07332	6.38864	10.1992	14.3249	8.27578	13.2253	12.559	12.5217	3.31819	2.84188	2.851	4.84306	4.26483	3.52144	14.5162	15.7417	16.8257	4.87584	6.34364	6.20724	17.9929	20.6193	24.0166	4.32205	4.31111	6.10723	15.5837	19.1819	16.7186
AT1G06110	1929	10.8613	13.116	11.8196	10.391	11.0927	10.7368	18.9327	25.5772	16.2334	9.07036	8.43823	14.1359	8.78206	8.80184	9.19882	9.40249	10.5075	9.63696	8.63318	9.70677	10.9489	14.6301	15.2659	13.074	18.6423	20.4404	20.3156	19.8804	14.958	14.716	22.7495	17.3574	20.5786	22.8888	21.714	23.2949	9.89736	13.174	15.5118	20.6412	19.9733	16.9931	12.2169	8.13334	10.4588	26.1722	30.3438	30.24
AT1G06130	1571	17.8543	17.9427	21.2073	9.74973	6.69078	9.26961	12.967	16.1929	12.8713	15.3352	16.6648	19.105	13.0403	13.2604	9.06786	13.9311	16.5294	14.1619	10.2375	11.7669	9.01532	41.6256	44.4586	38.0607	15.4642	14.1234	15.5159	12.2265	11.4323	12.9595	17.0543	11.9377	15.2444	21.0443	19.1358	23.2403	11.5451	14.0477	11.1853	19.5346	18.4083	18.0202	12.5518	11.6125	9.82044	43.9319	42.5812	40.1107
AT1G06150	2980	13.6309	14.0484	14.4268	10.597	8.18827	7.45684	11.3932	5.46144	11.7804	18.6078	23.8732	24.5599	7.49154	8.28369	6.87707	9.49475	13.799	7.0677	8.76536	8.72464	7.54596	32.0859	30.7436	23.0051	14.9231	14.4881	14.5972	3.88074	2.79938	2.47174	3.61694	3.13019	2.20179	25.4768	17.1937	26.3885	1.6756	2.24414	4.31126	14.5232	13.9522	9.42847	1.9905	1.46926	1.80741	24.9289	27.286	22.3539
AT1G06180	1076	16.213	27.8917	14.4653	31.809	25.2942	27.068	7.16356	5.85944	12.2674	27.1432	18.7244	27.102	6.22439	9.40055	9.75536	12.9232	7.16183	6.80039	12.5089	15.0742	18.1276	25.3474	25.3797	23.6585	14.0317	12.4119	9.39659	5.49743	4.46934	3.30739	1.86033	1.36881	2.43916	16.1133	13.2872	20.881	3.07099	7.45822	8.31955	8.84889	7.21296	8.60519	4.0228	3.05185	2.4604	17.375	17.2174	12.3819
AT1G06190	1558	86.5037	84.3663	82.7291	41.8731	26.0226	32.1951	53.832	80.7458	59.0352	81.1169	77.5167	113.095	61.1939	58.3534	89.029	72.7203	85.4149	86.6958	45.7576	37.5856	42.1036	205.269	157.832	242.961	108.624	81.2298	85.6219	52.2151	29.1027	27.1977	60.4845	46.1955	41.3769	71.1936	53.1741	142.408	35.0658	55.3717	62.6177	88.6391	79.2886	97.0006	36.3232	29.9761	37.6759	198.815	188.264	226.725
AT1G06200	985	129.446	78.6782	145.802	47.1302	30.1083	37.7822	67.8199	104.422	77.5532	106.579	88.982	122.268	61.9948	74.206	78.9097	108.026	99.1413	81.2132	47.4786	50.7323	61.5511	147.212	137.344	203.869	69.8122	55.7407	65.0098	39.6755	37.5633	34.0289	56.6672	41.4687	43.7978	47.6674	43.5441	48.4715	32.5779	33.9469	31.8086	70.6207	66.3178	73.4727	33.5281	29.2633	33.4573	83.5298	76.9885	88.1007
AT1G06210	1584	34.2819	31.3219	39.8888	25.0696	26.3065	34.1182	31.9776	37.9978	30.2299	22.7716	28.6006	19.0677	35.981	32.9929	38.656	19.542	21.9129	28.0289	27.2919	26.9547	22.6671	32.1763	29.5547	37.5241	32.0609	30.6917	32.7069	104.394	96.7799	89.8675	62.4079	67.629	52.6068	24.5428	24.2479	26.5956	31.2915	39.6861	37.7284	28.1672	22.5737	28.5553	52.2242	59.5824	60.3409	34.3163	28.3062	30.4613
AT1G06220	3447	12.2059	17.5233	11.4472	6.06184	6.31657	5.06965	14.0558	14.9089	11.8954	13.0803	15.2232	15.4643	10.5911	14.7071	17.9086	11.4707	14.2402	10.2123	6.68437	8.546	5.76675	33.9099	25.9943	31.3267	20.9447	16.8507	16.8488	25.9336	16.5422	15.4863	25.1494	22.3041	19.0349	19.9008	19.438	26.0725	16.8079	16.8789	18.179	20.8195	22.9177	19.5441	23.9986	19.0883	20.2336	47.2126	39.9219	57.9763
AT1G06230	3316	46.7036	48.4374	47.3946	18.1626	15.6228	18.0218	36.5276	29.3377	43.2363	48.2999	49.7052	57.6482	25.7417	24.875	29.6199	40.6214	62.1601	59.6091	28.4473	25.428	22.2174	58.8128	64.1753	61.4152	17.426	16.1952	15.6708	8.07741	6.21533	5.51578	10.7265	7.4619	8.75572	18.7709	14.1231	18.633	6.39973	10.4871	9.69852	22.7573	24.9934	26.1575	6.23667	5.24485	5.64364	26.4513	26.8689	25.8441
AT1G06240	1643	7.02655	7.67646	5.63277	2.53203	3.31303	3.41405	3.57441	5.0421	5.29896	6.96297	7.06659	10.3729	7.67313	8.06198	6.84512	5.81398	5.28149	6.31926	3.4018	3.99238	6.27614	7.24246	6.58719	7.27856	12.4474	11.8272	11.449	8.33319	5.91367	5.84319	6.70083	8.84479	7.68752	11.9946	9.45435	22.2218	5.58664	8.54767	9.68617	9.0519	8.09788	8.48569	5.56179	4.81158	4.66726	11.028	12.9429	15.3412
AT1G06290	2519	23.2546	20.9325	25.1831	15.5766	21.5345	18.1569	39.415	47.5839	29.6565	24.7915	31.9476	42.6234	31.5924	35.5179	38.4955	23.6648	29.8722	27.9883	25.1766	20.0745	17.9525	39.0031	36.8195	35.8169	38.5231	36.6636	37.8354	71.3181	54.8182	50.3995	82.1239	87.9376	56.9136	30.524	42.0613	51.2865	44.4258	56.8135	55.7738	35.1431	42.3277	36.6729	65.8066	72.6641	51.6787	52.2142	51.0807	53.4616
AT1G06350	1238	15.6111	7.24189	17.8732	78.5102	102.492	56.4623	52.6259	30.9707	27.3359	25.4395	30.2498	60.1891	14.9567	21.6906	20.9951	4.10216	4.86465	2.47603	6.54166	7.22517	5.41908	17.6924	14.4347	15.1112	8.75863	6.22147	7.85044	5.3686	5.31145	4.81328	7.96011	7.85196	5.56495	6.78493	9.0515	4.53715	2.37256	2.70094	5.28926	1.97041	3.73161	2.32111	2.33093	2.55426	1.62227	4.65682	5.41513	5.52626
AT1G06360	1253	61.9699	41.7184	49.1504	110.093	115.496	85.7457	89.4916	60.7904	59.5087	67.2414	52.6895	174.552	38.4639	42.093	63.6276	6.56208	5.73669	9.62772	7.46471	7.80495	9.41944	23.2795	19.8863	21.167	50.17	30.2274	36.2802	16.9739	12.8455	12.0212	18.0031	16.4563	15.1859	38.1596	30.2216	56.0354	3.75066	21.3489	26.5266	5.33806	5.16171	7.89924	2.94275	3.10607	3.71569	16.3009	16.8563	17.5298
AT1G06380	1311	15.068	13.5614	11.2306	5.84165	3.86568	6.08882	7.13936	5.81569	8.56888	15.7073	11.7214	12.9275	6.9117	11.0221	9.91304	12.3591	12.3982	9.8806	9.04859	10.3707	10.7085	31.0049	23.5181	22.669	10.8883	6.73744	9.20685	11.6602	6.96209	5.55532	9.68972	7.86412	6.50629	11.6643	6.54325	8.56902	7.67355	7.65164	8.97789	11.8244	9.8667	8.36157	10.3943	9.46257	8.28637	22.3645	21.6641	17.3036
AT1G06390	1771	33.1247	32.648	44.0855	25.4656	19.8193	19.552	30.4664	53.193	37.187	36.5544	34.7717	23.7371	21.6522	17.0664	23.567	18.8441	22.9265	17.1968	17.9695	19.7987	16.3452	37.2221	29.7738	24.3357	45.4935	48.9568	49.7882	21.4289	20.2271	19.8609	22.7794	22.787	21.1178	70.9008	59.3899	63.433	13.7657	27.5658	24.0097	45.1875	41.8932	38.8812	19.734	16.0697	14.1238	55.6657	60.6477	51.6433
AT1G06400	1338	152.497	140.259	116.076	81.3341	61.7251	64.658	79.8287	159.06	91.2012	176.034	140.54	98.0778	112.674	108.717	102.92	119.38	99.7012	82.6968	74.338	80.846	90.8103	109.554	120.109	143.977	53.2403	52.759	53.3062	52.7534	52.9591	58.9476	48.5067	44.7649	48.0577	49.4983	36.0991	52.4756	56.0335	58.4784	59.4088	61.6341	60.2844	62.0429	52.2405	47.0853	52.4675	54.783	61.7412	50.5941
AT1G06410	3401	345.281	243.908	344.152	225.487	190.018	227.065	355.499	294.172	341.581	267.637	301.789	324.856	214.417	246.569	294.602	161.695	206.001	198.199	202.807	192.904	156.566	266.62	302.163	279.592	57.9128	55.4328	58.3743	75.9999	57.0505	52.9762	61.3922	63.5155	55.7068	39.3899	39.22	56.1534	41.541	32.8379	31.951	56.524	53.9263	52.7287	64.7204	64.9413	56.1533	54.5591	51.1231	53.0432
AT1G06430	2433	91.1395	169.976	117.364	33.2648	45.2857	44.9129	69.3211	158.675	96.6163	199.645	149.618	139.239	100.017	82.4059	86.492	142.087	133.294	127.656	71.1672	68.0385	68.3229	66.4372	57.7763	58.447	35.2588	57.5347	51.4787	69.5502	89.5509	96.4362	93.0326	115.623	141.178	78.7418	66.1002	77.3404	121.751	104.45	93.6188	99.7443	86.9261	70.208	167.894	91.4788	115.941	35.5773	33.8353	35.6676
AT1G06460	1321	76.3233	15.5868	51.7154	30.9196	13.9248	20.5779	37.9273	37.9598	63.1423	17.6261	28.5215	11.0378	19.7829	17.593	16.4597	28.1008	28.1383	13.4736	17.7875	14.6258	18.5275	92.3105	78.9752	64.7137	76.2646	53.117	59.6881	67.4192	73.7001	72.9882	60.3209	54.1118	63.0803	23.1519	36.2127	34.0166	36.632	39.9936	43.6084	50.3945	47.7011	40.3635	47.9371	41.7989	43.2605	134.107	111.593	124.842
AT1G06470	2492	30.4727	14.4822	24.1393	27.8105	21.9938	20.821	26.5859	22.0345	26.7659	18.039	24.6657	21.6186	14.9661	13.53	16.949	21.2525	21.9323	14.1259	17.7596	17.8991	17.2995	35.8338	40.501	37.8204	14.7059	10.2931	13.021	4.13395	4.17462	4.41706	5.49923	3.54616	4.93681	10.4145	10.637	14.6511	3.71279	5.3672	6.65228	12.6623	11.0859	9.35297	3.85994	2.87949	3.29697	15.1366	15.3601	15.7499
AT1G06500	680	33.4518	28.045	19.796	18.9097	11.0412	14.7529	17.0029	19.1903	19.2048	23.1574	21.9286	19.7717	25.492	19.4792	14.3338	21.1603	14.3799	11.3423	12.7484	13.8556	10.7794	32.2107	28.5004	32.909	16.3495	11.6385	13.1398	8.50339	9.09266	6.81567	7.13283	7.21979	8.92536	8.86851	7.9554	4.13014	5.83127	6.88423	9.0201	10.299	8.42421	10.9558	3.53639	5.00796	6.8467	14.8973	17.0672	15.8859
AT1G06510	1252	20.8325	17.3561	31.3819	15.2546	14.3924	16.1979	23.0137	23.4807	21.3101	13.4375	15.9104	23.8972	10.2792	11.7339	17.1672	7.91942	11.8963	10.8991	6.19519	12.8599	6.84695	24.8962	21.9125	25.6287	26.5302	27.0345	29.2352	11.4665	10.8177	10.18	16.2956	9.4111	14.1499	18.0629	19.1968	29.1617	7.0381	12.8196	13.3732	17.5354	17.3424	17.6812	5.50607	3.78854	5.03112	32.1017	31.9547	32.4992
AT1G06515	633	24.4524	21.0051	25.3861	15.9821	14.5297	20.279	11.0172	18.7621	17.3033	21.4749	12.2279	21.5388	11.6178	19.0232	17.3722	9.36001	5.21742	7.18569	11.893	10.9278	6.86937	13.974	10.9345	8.41725	28.8388	22.8843	26.745	13.9646	13.7989	11.2441	13.6221	10.0826	13.7343	19.2241	21.7315	26.6208	6.03223	13.7343	16.6299	11.8096	12.4069	16.9813	4.81202	5.18766	5.48025	15.8733	17.879	26.1669
AT1G06550	1584	97.5549	98.6185	73.4571	64.8826	39.6967	30.577	76.6999	110.985	58.6867	100.688	129.924	93.0673	99.9841	91.4528	82.8343	53.9695	59.9333	48.0049	43.1342	40.5827	52.8636	97.5924	101.376	121.393	40.986	47.7327	46.8089	55.5119	47.2127	42.4258	49.3334	63.5378	41.9404	59.7592	46.7882	79.7868	40.5168	54.0407	64.9389	39.0963	31.9065	42.7322	46.7589	37.239	40.4578	63.7452	68.8542	60.0133
AT1G06560	2027	6.1595	5.09772	6.39196	3.31175	2.2224	2.23511	4.43644	7.92065	7.06616	6.57347	7.18793	8.73477	2.07317	4.75251	4.43869	5.24944	7.06038	6.19533	3.82653	3.35373	4.10651	27.7936	22.9093	24.9423	6.9745	5.22907	4.44669	5.14787	3.43767	2.57227	6.19104	3.58461	5.50286	6.05651	3.66008	9.6988	2.82566	3.62915	3.88471	5.90073	4.92285	4.62043	4.42906	2.94005	3.15257	20.925	18.777	19.5406
AT1G06570	1338	73.9475	158.487	99.4128	39.2891	55.9734	57.3215	64.6036	131.39	86.0587	168.992	123.186	178.819	111.496	98.4572	111.886	177.398	221.424	247.721	150.978	145.202	141.508	81.3785	113.713	77.6078	34.2626	64.272	53.5991	54.0946	69.7563	76.7618	61.6834	87.9152	84.4688	104.228	63.8811	88.159	146.093	114.958	100.667	140.794	138.247	134.506	167.625	144.256	150.716	35.7629	48.865	32.2941
AT1G06620	1491	9.40616	6.01305	8.18196	5.32666	6.798	4.84731	13.1704	12.8823	8.38203	6.77013	11.1461	7.74722	8.98382	7.99547	7.37532	4.94693	6.86229	6.89716	4.20761	4.47938	6.16604	6.00325	9.95963	2.54117	14.5448	9.81025	10.6712	18.6775	17.5091	17.4294	13.6319	18.1759	15.6223	11.195	17.8819	20.72	9.94837	11.2132	14.0647	8.91918	10.1628	9.70766	9.35446	13.0513	12.9189	8.6723	9.04087	8.21107
AT1G06630	1745	5.92975	4.48469	7.66599	4.55132	5.05554	2.59632	6.52061	12.2255	7.40337	4.782	5.28369	6.13122	5.3432	7.93577	6.87467	5.33555	6.56851	7.53652	6.66738	7.03962	5.12613	6.276	5.76944	6.37814	5.97789	6.64103	6.87209	7.46522	7.19903	7.11418	9.22106	8.04645	9.58821	7.1587	7.5731	3.21891	10.436	13.7966	12.3025	11.0932	10.0602	10.6732	8.63594	8.64247	11.3523	9.62824	8.22061	8.87302
AT1G06640	2187	15.8363	15.9461	16.3881	11.4997	14.247	13.8599	14.6852	23.9007	17.8498	9.10807	15.3019	11.0396	13.4505	13.8752	14.3989	8.84616	12.229	10.5799	11.735	12.1063	7.32813	8.5707	11.3359	5.57635	35.6475	42.2293	39.2785	39.5984	36.8429	35.6477	39.0051	38.8357	46.5025	33.9267	47.669	32.1044	16.4187	18.3471	22.9295	33.5338	34.2625	28.6629	15.1007	14.0697	13.4409	23.3483	26.1049	13.007
AT1G06645	1499	3.93635	4.56175	5.89324	4.91979	5.75998	4.60556	4.28508	7.77617	3.93445	4.21997	6.07485	8.77964	3.41666	4.90021	3.1678	2.82326	4.06084	2.11088	3.80469	4.37591	3.56385	8.71095	9.48671	4.89724	5.67701	6.22242	5.1241	4.52252	4.84495	6.01803	6.47141	7.00883	7.33173	6.03461	8.1457	1.87358	3.38007	4.90746	4.75538	5.7744	4.74609	2.91096	3.31541	4.05677	2.67961	6.09865	8.07893	6.24554
AT1G06650	1452	28.0341	27.7855	25.0893	15.9534	17.0637	20.5044	27.0483	44.5825	28.6261	22.6171	25.4779	20.2143	25.5952	26.2064	27.0233	31.8112	30.9961	27.9211	18.6965	23.4913	17.7971	30.1698	24.4411	25.6865	28.1695	32.2165	29.3107	34.6964	35.0124	36.194	33.1393	40.8445	29.7113	29.6664	32.9456	27.0792	40.66	40.5305	38.7036	44.0053	38.3705	35.4758	49.3535	37.4414	41.6209	39.9317	36.2909	37.6943
AT1G06670	5210	13.4593	17.5873	10.4157	6.75086	5.33199	6.8118	16.0627	13.8602	19.4058	12.0382	11.6668	14.5747	8.16669	9.1757	11.9445	8.05333	12.504	11.3685	7.61889	7.577	6.50994	24.8404	24.203	28.2712	6.32271	5.12674	5.62635	6.96525	5.33099	4.87674	8.02402	5.39004	6.92657	9.26001	8.60327	12.9374	3.67859	5.90454	6.44326	7.05334	9.22173	6.10783	5.1695	3.75837	3.9074	16.045	15.4547	13.0624
AT1G06680	1351	2728.91	2150.45	2474.23	1141.3	1027.42	1326.55	1820.29	3119.12	2252.27	1604.12	2131.63	1771.4	1569.55	1609.89	1513.97	1159.22	1100.44	1125.9	748.638	952.253	778.99	1269.03	960.751	783.596	4151.49	5280.89	4865.86	4057.02	4424.42	4454.31	5047.04	5162.52	6143.07	4053.04	5251.91	3498.67	2235.81	3129.43	3583.3	3389.76	2997.46	3031.96	2342.92	2027.6	2133.04	2702.86	2426.57	2158.88
AT1G06690	1607	41.4009	57.1611	43.1398	20.9454	14.717	13.2237	35.2886	56.9336	29.7972	54.1878	37.0453	55.6186	37.509	29.5984	39.3469	45.8232	36.3077	47.3179	16.4673	24.9362	25.7443	54.3886	51.5287	38.5343	51.7591	60.8566	60.5757	56.8267	55.2703	49.5437	64.8204	80.9587	67.7774	70.3631	48.2826	54.1776	60.3622	80.7331	89.799	66.1049	44.2712	64.8366	60.3555	37.1601	60.0454	49.0465	40.8648	50.1916
AT1G06700	1885	41.4196	36.1553	48.6499	29.7438	25.591	25.2366	41.5727	66.4273	45.2183	37.8423	43.4779	43.3474	31.9075	29.641	30.362	38.1671	48.1987	42.2279	32.7368	40.3028	32.0974	41.954	47.2005	56.0293	50.0964	50.307	49.2304	40.4069	39.9861	40.9637	50.2778	40.057	53.7787	46.6176	46.9016	52.1471	31.6317	25.1891	24.0527	60.6555	56.025	52.6773	36.996	31.7443	30.5105	49.9835	48.1461	57.8802
AT1G06720	3657	25.1847	35.3403	20.8205	16.1846	6.51844	10.3535	22.8338	13.291	23.0774	27.6762	23.3445	20.6346	12.5325	11.0966	15.6501	25.1288	42.8883	27.2552	20.4923	18.7521	13.3852	112.33	113.389	129.184	10.6216	4.86926	6.00103	4.41635	3.13993	2.48941	7.7684	3.16826	4.39576	7.03792	6.04386	10.7517	3.71471	5.30321	3.96645	9.03733	11.0914	9.19635	4.42765	3.62504	4.16881	27.2729	23.6539	23.0404
AT1G06730	1997	21.1541	21.8005	24.0561	15.5292	9.02315	9.56091	23.8939	20.0073	17.6495	20.1515	21.9447	24.5593	13.0862	12.4818	14.1419	16.8931	20.8508	18.9642	11.7092	12.4817	13.1267	31.375	32.517	36.7007	13.4712	9.97834	10.8716	8.78633	5.30768	5.38759	9.56101	8.06361	6.48906	10.8929	9.40375	15.4699	6.76578	7.70222	8.42571	15.7221	13.5561	15.2953	7.78701	5.3594	8.31981	17.7338	15.6299	22.5388
AT1G06760	1159	42.4258	60.573	41.1591	63.2225	41.6212	59.5663	48.7707	42.6331	53.1885	33.5605	48.4185	47.4631	20.6218	32.8314	32.7768	23.7868	31.792	14.4184	45.6652	40.0289	17.6869	41.9763	46.5814	23.9053	139.506	147.665	142.081	486.174	394.265	354.111	212.899	267.542	201.681	119.675	109.487	130.853	119.555	150.022	151.686	76.5846	93.1918	54.086	151.74	192.874	138.706	128.478	126.631	127.069
AT1G06770	1982	3.4517	3.45008	3.43833	1.3834	1.04173	2.39471	1.66671	3.32896	3.1882	3.05578	2.52695	3.58279	1.65644	1.64039	2.14364	1.89122	3.85538	2.24504	2.30201	2.40693	1.62975	4.88798	5.01606	4.36095	4.91682	5.20519	4.34993	2.41441	2.22827	2.63067	3.02985	2.13024	2.64837	6.08535	5.34183	1.417	1.25966	3.71155	2.76012	5.12155	5.59402	4.13467	2.58835	1.59544	1.10542	8.35227	7.78317	7.08532
AT1G06780	2391	19.7069	16.1109	16.6085	37.1313	32.1077	33.7012	21.1847	10.7621	18.1475	12.8905	20.0424	26.2937	14.39	20.3968	18.3967	20.0768	26.8671	24.6066	23.996	20.1516	22.4989	20.6116	26.3166	18.9167	9.87367	9.81173	9.76854	3.72483	4.26887	4.11905	3.54196	3.12103	3.63605	13.3767	11.4419	11.7461	6.54152	7.2721	6.48262	15.0402	16.114	13.7541	7.77778	6.15485	7.06338	9.81697	10.0696	9.18647
AT1G06790	960	11.1349	9.49731	12.2694	5.71229	5.47459	4.71935	8.22033	10.3094	5.70467	11.6364	7.82565	13.0187	6.56612	10.7873	10.9341	12.7214	12.8166	21.0123	5.34677	12.6717	11.9061	16.5635	20.581	22.3238	11.009	8.83278	12.5731	5.88477	4.80492	3.79324	8.58109	7.15963	5.98039	13.2368	8.85512	17.5531	11.3971	6.96618	8.28874	16.2297	14.9179	19.7334	7.84881	4.94089	11.6014	22.992	21.8508	18.7541
AT1G06820	2551	18.7726	17.9298	16.5892	12.9721	10.4482	7.94971	17.266	21.0651	15.8533	25.5885	23.3367	20.4877	16.6791	15.6716	21.2596	15.2152	16.3734	14.4582	9.16629	8.83606	7.50002	38.39	37.887	33.1862	17.4865	17.534	17.8201	19.7488	19.1977	23.1642	18.0175	24.3645	17.3615	19.2498	15.7228	17.615	14.7668	23.5938	26.741	12.4311	9.67047	14.1848	13.8258	11.6807	15.9604	23.0838	21.6736	26.3955
AT1G06830	550	24.4109	23.208	20.4979	13.2368	12.6271	18.8284	17.685	16.7949	20.4251	9.05425	8.69229	22.5513	12.4159	9.63333	16.813	2.63817	1.41289	4.67439	1.03695	3.46948	2.03298	3.82924	1.83049	2.15278	56.15	47.151	55.0069	30.0897	30.1567	35.3618	20.0172	29.6353	16.7016	23.4958	39.4836	30.6381	10.1468	42.557	43.5536	7.86893	8.39951	11.0297	4.95523	7.07618	8.79698	10.9313	11.5336	8.51097
AT1G06840	3268	9.91752	8.41622	13.2069	23.666	34.4615	31.8529	15.4434	7.11128	12.504	10.5844	13.9672	15.1235	8.76018	9.8382	8.25939	7.881	11.6318	7.98797	12.2162	11.4592	6.46278	26.0038	28.2653	20.6879	6.46797	5.14615	5.85195	3.72178	3.9041	4.0773	2.87414	2.64402	2.15834	7.05185	9.64831	3.43757	2.44919	3.27419	2.66315	6.98283	7.20949	6.9041	3.18866	3.34944	2.26268	11.7692	11.2936	10.798
AT1G06850	1430	6.93694	7.54471	7.64846	4.16541	5.1191	5.20496	9.24035	6.45959	8.73959	5.9295	5.65158	6.42243	5.14269	6.98922	3.32065	2.28303	4.34735	5.53183	5.02522	3.66964	3.47517	4.78655	3.25615	3.64316	10.3661	9.4381	10.1398	7.11111	6.03957	5.78753	5.65306	8.23965	6.19428	12.3503	16.2128	9.81991	3.74857	4.6766	6.1441	7.31866	8.3349	7.14478	3.6996	3.65716	3.63881	8.69667	9.12408	5.28788
AT1G06870	1768	24.7164	21.8309	37.2603	12.1394	8.81172	11.0433	14.9476	18.2449	14.1376	17.4328	28.2638	26.4015	14.9297	15.0521	17.8112	27.9721	27.9101	31.0403	14.9032	18.8879	18.481	35.022	43.7044	36.8334	16.8464	16.7463	15.117	8.60865	4.88494	5.66412	7.57699	7.55301	6.6801	16.5675	19.058	14.2966	9.51112	9.83461	13.0801	24.4791	22.6806	25.8845	9.43036	8.53004	9.13927	27.0649	24.5856	29.1241
AT1G06890	1831	80.7052	53.1559	53.8985	77.5595	47.3608	61.0345	75.9754	77.8756	71.4	52.1895	56.5097	63.7585	37.4387	34.1981	38.4917	52.6325	69.5673	44.4453	48.9026	46.5069	36.9795	85.0599	86.3945	89.2385	45.7268	34.5786	39.2959	22.2149	18.0635	16.4981	26.5741	18.2328	20.6946	39.4056	42.6713	26.0756	19.0896	19.3577	16.7495	45.7696	50.0576	38.7696	26.4421	22.4512	21.5385	58.4746	63.109	66.6668
AT1G06900	3575	17.5098	18.5111	21.5569	8.78043	10.7107	8.99175	20.7908	15.1544	17.597	22.5509	22.2879	23.5445	10.0283	9.06072	12.7233	13.4952	21.1028	19.5827	9.95472	7.60617	9.03545	47.0407	39.2498	50.4743	16.9698	12.8081	13.1543	8.97951	5.79249	5.39398	10.3155	8.12979	7.89197	18.3448	17.2937	22.7822	4.60098	4.11541	7.04833	12.106	14.6539	11.1935	5.6503	4.35457	4.85174	25.6638	22.2002	24.8782
AT1G06910	1581	8.92479	7.49693	9.25943	5.14304	3.08679	3.41147	4.29499	7.92929	5.50677	11.2371	8.49567	5.15027	6.31278	4.41756	7.11356	5.27717	4.79229	2.56429	4.61741	3.09285	4.2434	8.52557	10.1887	8.91203	5.99028	3.93313	4.01556	5.88543	4.2212	5.28712	4.82096	4.78214	3.94262	3.88253	3.03063	1.7764	3.3441	3.38395	4.08932	4.4297	3.27267	3.36582	4.05607	4.46178	3.69546	5.20931	4.51388	6.14937
AT1G06950	3441	72.3193	91.5893	74.9398	44.9249	35.7836	34.2014	100.055	89.2901	87.7386	82.8037	81.5417	143.741	71.4049	77.7231	139.233	61.6352	88.5262	112.905	52.5406	45.8892	50.6192	223.002	210.109	218.465	42.5209	30.7004	34.417	77.4149	51.8809	46.588	75.2888	68.9692	49.0051	29.7311	29.1966	87.3319	65.9192	81.2377	89.1262	24.9034	38.2091	35.1356	72.494	64.2571	78.555	97.2945	89.1377	103.074
AT1G06960	1107	13.4415	15.2369	16.5682	18.1922	14.4124	13.4473	16.0811	25.5629	22.9598	9.6049	14.3955	13.0005	14.71	11.5304	13.3202	6.55371	9.71068	6.43131	6.2854	7.5415	7.63157	10.3687	10.1177	10.8028	20.2102	15.0006	15.9304	13.0285	10.3728	11.4386	15.4396	12.7726	15.8551	17.6077	17.5924	7.6111	6.36799	13.8946	12.5042	11.5866	12.4361	11.633	6.95138	5.71304	6.26738	16.2933	17.1259	13.9868
AT1G07000	2276	5.93651	4.47325	8.64989	6.18967	7.91706	7.58319	8.86977	6.60316	8.69929	4.90817	7.60184	9.98395	5.59678	4.33838	3.40405	5.73767	11.5232	7.99393	10.7249	10.0609	10.0984	5.7834	8.62564	4.42189	3.73894	4.06711	4.06352	2.54056	2.02668	1.49087	1.79281	1.94135	2.30627	3.69057	4.21039	4.93584	2.32294	3.81977	2.03941	5.77378	7.14475	8.51045	1.26788	2.35121	1.76482	5.21078	6.84113	4.4298
AT1G07010	1622	46.5012	95.746	62.8145	34.1003	44.4371	30.2597	37.2252	60.8817	54.3683	105.133	100.003	117.096	56.9981	51.9677	37.134	78.7967	62.7612	69.6193	44.5147	41.029	56.5273	40.8362	43.3711	29.1992	40.7874	57.7235	53.0089	24.012	21.3591	19.7465	25.1093	34.6265	30.9459	66.9903	50.4566	65.7971	26.9367	27.2119	31.6321	46.4762	39.2478	48.7519	26.0934	19.6455	25.8334	23.3063	31.4206	26.1957
AT1G07030	1493	5.55595	7.4808	8.3964	8.04262	5.28025	6.50259	9.34213	8.10204	9.5935	7.93298	5.64182	8.05392	4.0461	3.06486	3.34793	13.6061	16.5689	21.2598	16.8843	16.9349	17.0587	7.68797	10.2835	6.18581	19.0301	16.3285	15.9065	11.9304	8.80855	7.87151	16.3982	12.3641	11.8658	21.5667	15.7357	18.8111	22.7227	15.2295	8.49415	48.0674	46.7852	56.1007	21.6905	19.7951	23.0516	25.2649	32.6387	25.5649
AT1G07040	1774	12.4851	9.9363	19.2548	10.8725	9.62837	11.6749	9.82793	14.7945	11.7942	11.0009	13.4104	12.1687	9.77145	11.4715	11.5522	14.3818	16.7552	10.5905	16.5889	14.3197	11.0651	20.3604	23.268	17.0196	20.5806	19.6771	19.4398	18.3954	19.4184	21.7401	20.2238	31.3829	19.0479	21.4892	17.8609	26.9134	29.0991	19.6027	20.1845	33.179	35.4162	26.4569	37.6842	33.7305	27.8911	32.4052	39.0902	40.5952
AT1G07080	1223	90.2705	104.804	109.449	148.355	208.113	167.76	123.349	77.1476	115.507	111.04	91.6763	100.952	83.0026	93.7339	108.511	67.626	59.3036	45.762	57.3587	62.3134	51.9095	105.046	84.2745	81.8073	80.3556	73.6089	68.188	40.2692	38.9201	36.001	68.6167	48.9741	50.9671	95.8899	98.7024	98.7451	45.0912	66.1645	64.9273	79.5901	75.2453	75.0126	54.7933	42.5627	42.6216	93.1339	100.495	115.414
AT1G07110	2789	53.5662	59.2245	55.8072	46.0029	40.0436	46.4127	61.1965	72.9432	70.891	53.1798	58.8932	68.3375	49.911	39.8942	56.1856	37.7185	45.1375	45.913	37.8306	34.68	36.9282	108.664	106.849	85.5013	54.9711	58.8556	58.6498	53.6425	49.7929	47.9537	55.43	57.8432	55.5797	72.7065	55.2522	60.4194	42.126	58.0274	64.1047	58.4315	42.5035	52.1643	49.7791	37.6334	44.0899	104.064	102.61	79.0135
AT1G07135	908	9.98312	10.2922	31.1329	37.6944	45.8915	117.256	19.6055	5.32879	68.3555	4.59504	10.5303	2.81541	65.9504	39.7852	36.6077	3.46235	9.9133	2.178	30.4004	32.0488	11.3565	8.3501	17.879	5.99837	6.95347	4.59149	5.17915	14.2735	49.0715	53.5034	10.4292	9.08358	23.3043	2.4906	4.93646	6.18611	4.36703	41.9812	37.1533	2.42654	8.64928	3.2819	3.53119	14.1981	3.41833	10.5217	24.4518	14.6728
AT1G07140	1516	387.698	379.441	435.095	133.216	84.8118	118.9	199.866	201.557	255.28	370.833	348.616	531.801	151.419	198.656	218.765	260.655	290.725	327.952	163.046	163.633	131.039	450.599	439.132	605.369	163.602	131.49	135.403	67.0332	57.4874	48.7508	86.232	59.1337	75.3083	106.695	67.2896	142.648	55.945	67.9341	66.2662	145.856	156.449	136.544	59.1139	47.8946	50.0406	225.727	225.385	224.456
AT1G07150	1718	8.4122	10.9236	5.63172	9.85107	7.64786	7.28348	9.93463	14.0819	9.56312	15.8249	14.1788	13.1716	15.67	11.2146	8.1465	13.7245	13.7958	8.17297	63.8044	66.3654	49.3189	11.2169	13.2585	13.2324	4.47398	4.8534	4.06031	5.72559	4.28447	4.96185	6.67718	5.71532	6.0152	7.39657	4.40835	4.90424	1.36775	1.55705	1.06142	6.91623	10.0031	5.45146	4.1992	8.49512	4.67606	5.84856	8.09805	7.75492
AT1G07170	858	7.07648	9.20951	7.94263	7.38314	3.28147	7.16624	4.70573	10.6805	8.18313	9.56877	6.36798	4.41404	8.11199	2.94726	4.66057	6.6236	4.52849	4.7251	3.72238	7.64509	6.66075	6.5048	8.36039	8.41791	18.3967	14.5772	14.9813	8.44347	7.32069	6.26982	11.5753	8.23965	12.8092	16.0655	13.7809	19.6398	5.56294	1.55887	5.98953	17.3337	17.1221	14.5128	7.84764	4.96127	4.78791	18.91	25.0366	27.6984
AT1G07180	2169	38.4801	107.89	70.5958	17.3491	24.2306	29.7403	34.5217	79.2599	50.2388	91.4642	83.8094	75.5179	83.3101	70.0071	94.3692	70.5761	59.8013	89.8549	36.8645	34.146	49.8324	20.1481	18.1023	22.1084	34.0449	60.5955	55.1427	57.3319	70.0439	69.1016	69.9967	83.3861	101.869	81.7225	56.9364	67.3314	118.965	115.005	123.395	84.5302	59.6795	73.7975	121.66	74.5768	114.438	12.6444	9.60472	11.7868
AT1G07200	2214	10.9309	15.7859	11.7041	8.62635	11.7843	10.1342	9.6984	12.4503	11.2262	20.4256	20.3594	23.5206	10.38	15.2832	14.3361	14.8551	16.0577	13.3092	11.7465	10.9352	11.3912	22.307	25.1805	17.6481	9.17516	12.6388	11.8947	6.00391	5.14209	6.05573	5.87678	10.4221	7.6312	19.0182	11.0302	17.7592	5.80415	6.64525	9.88359	14.7143	14.4393	12.5463	7.45825	7.3061	7.2982	17.9673	19.8283	13.011
AT1G07210	1204	42.7579	37.4844	51.0808	11.3866	10.9128	15.4101	23.0167	22.4683	18.0777	39.684	27.7951	36.8816	20.0692	22.6031	33.8351	28.7226	32.1098	26.9378	15.6318	19.3159	16.4068	62.1854	53.3068	69.4288	47.8798	38.0895	36.6501	24.5649	19.8079	18.0096	23.5316	16.0658	17.7113	33.3621	30.7455	44.3201	21.4681	26.1058	36.1428	41.6321	42.3603	38.4518	21.7039	19.4959	21.2301	70.7988	59.632	73.8702
AT1G07220	1942	5.94471	10.0157	8.75123	14.9953	20.3938	15.4974	11.9073	6.04006	10.8462	8.10868	9.78847	10.0922	3.71922	6.01463	5.14774	12.3282	10.7707	9.31787	10.4549	12.5896	7.74085	14.7491	17.9502	13.8401	5.79554	5.13047	5.40815	3.28552	2.07202	1.49159	3.09226	2.12356	2.70292	6.09979	6.04877	8.67712	4.76431	3.44363	3.54256	8.34706	8.2784	7.67242	5.44844	4.19602	4.84182	10.9416	10.9501	10.1979
AT1G07230	2170	30.5019	15.7209	17.7571	54.4633	55.3586	57.4648	44.7392	18.2771	49.4391	15.2577	21.087	15.7511	16.4607	13.8729	13.2448	5.85077	8.505	6.83512	9.67183	10.4424	9.21761	24.9915	28.5328	26.5724	13.2828	15.435	14.303	11.8225	10.6736	10.984	11.1049	8.64245	11.5655	14.4909	17.0944	24.5905	4.66979	4.62272	8.7471	8.81175	8.43048	7.651	5.54088	6.10912	5.04826	20.5329	18.1708	16.7595
AT1G07240	1900	7.24634	5.43846	9.07752	7.26529	5.03827	8.68644	8.50004	6.44367	7.68629	3.8252	7.42875	6.17919	4.14702	2.53509	3.68307	6.364	7.22556	6.40127	9.42533	10.922	7.19269	12.1377	12.5846	10.0954	12.6419	11.12	11.2204	48.3433	39.1022	36.8507	31.0388	28.4232	25.8137	9.74869	10.8193	1.47816	21.0244	17.9507	11.168	11.3478	15.0263	14.6758	26.41	40.4553	25.7052	19.8529	25.9507	18.5725
AT1G07250	1850	38.9674	44.7657	25.3309	32.913	24.2488	32.128	41.1688	26.3524	46.3774	52.0173	49.4689	56.9622	19.024	26.5567	26.073	64.3142	64.3723	60.184	56.8473	66.7875	59.8354	37.6818	35.0328	21.3765	22.8512	27.5774	28.1736	28.3816	28.2758	26.8416	27.1335	28.6075	30.5901	31.0843	21.4298	28.844	44.8523	31.811	23.6565	57.7197	45.2484	60.6348	47.6616	37.4069	41.1049	21.636	18.8591	18.1013
AT1G07260	1764	5.86588	6.20232	2.71859	5.68147	3.29859	2.75181	4.47365	2.65982	4.93549	4.19641	5.93659	4.72332	2.6056	3.14012	3.54199	2.87895	3.59763	3.13909	4.52637	4.25941	2.8876	5.90992	9.77374	4.69852	5.83569	5.44788	5.19852	9.94689	6.34257	6.00538	5.32465	4.95399	3.99855	4.39547	4.29339	6.36847	4.66227	2.27467	3.33617	4.50545	5.08066	4.34397	6.72528	6.68782	4.65762	7.37685	8.00947	7.14444
AT1G07280	2414	23.3804	10.4179	26.6967	12.5725	11.2745	23.1024	26.9888	24.1739	39.323	6.24445	10.4208	6.66769	8.70405	12.1714	9.52482	8.96602	10.8913	9.58502	11.6238	10.2762	9.57256	24.9519	25.9616	17.3141	12.1108	14.6652	14.708	20.787	28.5403	30.4785	22.8034	22.6559	30.1702	7.22685	10.5005	6.98052	12.6846	10.5272	10.2665	11.3438	11.0231	5.81956	19.9897	15.3665	10.0592	23.8821	20.6043	19.3912
AT1G07310	1850	29.8612	27.3522	27.7412	28.3645	33.6846	34.0522	45.8313	28.2149	41.7472	21.0979	33.7791	30.605	23.4961	38.4031	34.4488	36.0134	63.8473	49.601	60.6083	35.3922	26.7278	38.3079	32.5839	22.4005	22.406	18.6014	16.7771	35.1717	30.5039	32.1205	28.5901	26.1661	30.2354	21.3632	28.2807	27.3259	45.0508	31.4495	25.4935	36.2396	39.6548	40.4424	47.8349	57.5239	45.546	28.0912	30.2368	26.2761
AT1G07320	1412	1085.6	1057.99	882.742	301.858	218.806	218.339	460.109	687.889	519.325	1375.64	1063.3	1215.1	431.355	457.191	521.44	526.224	520.627	739.159	198.643	240.469	241.172	904.407	782.972	956.362	586.932	569.501	574.123	447.074	361.016	328.292	540.615	444.98	565.754	504.888	339.281	696.157	283.894	317.326	326.149	374.22	358.847	510.354	233.889	194.75	281.82	581.939	552.739	595.712
AT1G07350	1573	28.4871	67.8155	28.6684	89.6796	75.2949	92.8526	238.826	252.045	110.517	82.3114	81.1193	72.8317	754.874	616.322	539.725	344.684	309.337	290.232	386.499	379.02	405.016	157.923	210.81	115.768	13.5249	17.0703	18.0373	44.1962	83.8551	93.0214	62.257	88.1393	37.0197	41.0765	23.7788	24.9961	159.139	379.23	473.665	110.405	117.946	167.456	115.574	112.73	129.535	38.4832	47.0181	31.5899
AT1G07360	1819	35.4004	44.0249	22.5249	24.3258	28.1705	32.6162	40.6597	50.7415	40.9148	36.4777	45.5561	49.2405	40.7901	44.6184	58.2558	116.861	190.178	262.669	184.234	159.521	182.77	77.169	74.788	65.2224	35.3891	28.0085	30.9375	97.9228	72.4607	64.8353	54.3877	69.6339	43.8265	47.3027	42.7404	44.7754	357.102	152.574	103.529	126.794	136.89	224.264	292.165	349.822	406.21	49.6691	54.4107	70.076
AT1G07370	1130	44.1958	29.2483	27.0268	25.938	17.2751	18.0421	37.3544	33.282	35.0435	24.5359	24.075	26.6448	15.5727	26.9605	39.1472	15.5158	18.9114	25.0266	18.0686	18.0478	24.7375	37.5554	27.6193	38.769	39.962	29.7031	37.4549	111.164	74.9534	71.1165	56.0046	51.5276	49.5004	33.4503	29.8182	24.8539	57.64	51.4881	50.7594	33.9826	35.8131	47.0918	52.0673	52.9539	60.0248	40.961	34.0651	52.578
AT1G07380	2496	8.29119	4.23117	9.57283	16.099	16.5441	17.9785	13.676	6.4911	12.4895	5.76969	6.52137	8.76256	6.94493	5.40331	6.20802	2.4222	4.82567	2.89196	4.61559	5.01709	5.72408	11.0536	9.98297	7.35273	6.98375	7.36065	6.31167	8.2014	7.51014	7.49365	7.55704	7.00227	8.14911	5.6088	7.05933	12.3772	4.05988	6.16239	5.87783	5.01266	5.03432	3.75225	3.53261	3.70323	2.88937	10.0639	8.05761	8.94429
AT1G07400	858	1.89371	11.6004	2.15726	129.04	43.753	294.947	157.856	424.231	64.3194	32.7848	17.3793	8.05562	5566.35	4185.11	2532.14	4253.62	3328.74	4258.35	5708.14	5993.61	5467.02	468.836	468.182	216.658	3.03946	2.71778	2.00969	468.884	1275.97	1416.69	929.075	2437.56	317.935	11.045	2.61206	19.6398	9966.65	6798.21	5853.7	2659.57	3826.52	5939.71	4959.9	8149.52	9072.34	150.608	308.925	232.499
AT1G07420	1625	26.8914	16.9724	33.7568	17.8623	15.1315	12.4798	20.7805	14.5269	15.2088	13.1691	20.0337	24.7045	17.8598	24.0833	19.3786	21.3556	18.0524	14.8474	12.4944	13.5777	7.72183	26.3746	35.3143	31.4769	26.8598	19.0462	21.8493	12.5155	7.18709	9.21838	13.7396	11.7827	11.5076	21.1402	19.1657	24.1963	6.37154	11.1116	10.7116	15.9316	13.9871	13.9502	10.5562	6.58629	7.02226	21.7428	20.4057	25.261
AT1G07440	1178	16.2611	14.0605	15.2125	11.3972	10.9943	10.0728	16.2024	37.9625	16.8078	16.5667	13.1414	15.4319	11.1479	8.48436	12.5174	13.4465	10.3348	10.3246	9.00509	7.39069	8.6481	19.2193	17.9475	13.9711	30.061	35.0912	37.7251	23.2452	26.9935	28.805	36.1418	39.509	32.8624	28.522	20.7307	21.4571	15.6461	20.4373	20.0534	26.4524	20.3143	24.5741	17.4198	11.9763	17.4364	40.2008	40.6933	44.9335
AT1G07470	1508	13.7801	14.1074	16.6816	12.9784	12.0736	12.232	24.9485	16.9666	16.3888	14.1016	16.9081	14.6919	9.6663	9.82178	9.44669	14.1122	15.2876	14.0322	12.4049	14.552	10.7925	20.7396	19.6113	21.6705	13.3797	12.23	12.8377	12.0321	8.39552	8.50667	13.274	10.3528	7.83185	14.211	14.093	11.1744	10.4692	10.6433	11.8175	12.5757	12.499	11.7155	10.7374	7.01665	8.17246	16.2206	15.0098	13.6104
AT1G07480	2046	10.0312	10.8806	12.0895	7.85592	10.9171	8.54109	14.1724	13.2218	10.4322	8.61746	13.2409	13.235	8.47241	7.88652	5.74114	10.2832	8.7989	11.5507	7.9165	6.93663	6.43654	10.8598	12.1786	10.9375	6.97682	8.53058	7.3551	5.97715	5.37244	5.74397	8.6547	5.95086	7.05521	8.21089	9.70735	15.0994	4.95281	6.53718	6.56293	6.88435	6.7738	5.98199	4.38793	3.86384	5.22036	7.88974	8.13866	8.7996
AT1G07510	6715	10.7484	12.0615	10.2739	10.0532	11.2648	9.5903	13.1186	10.4153	12.8817	13.4089	13.1203	16.8776	14.4914	14.7764	16.4878	16.0441	20.271	19.953	17.5641	14.8125	16.7993	17.4697	16.6233	18.426	5.98896	5.7561	5.81268	5.97823	5.62696	5.45993	7.31484	7.04798	7.10853	5.59694	5.38608	7.11011	10.4761	11.6521	11.0105	11.4372	11.613	13.7413	11.3164	9.30955	9.72031	10.2167	9.60779	12.5478
AT1G07530	2826	18.5193	17.3143	26.5856	18.6688	17.4018	17.7113	22.4696	27.4982	24.1491	20.6695	22.7172	26.7694	20.2142	28.421	26.2658	25.715	26.925	20.889	24.6615	25.6167	24.0913	30.22	41.5478	27.9038	11.9965	10.2018	10.9551	9.45444	8.19594	8.63931	13.4581	9.97179	9.69343	10.1744	10.1455	12.9195	9.53613	15.1452	14.9584	14.8134	17.0665	15.064	12.4804	11.663	8.78652	16.8157	18.2381	15.4174
AT1G07570	1771	7.96731	12.9562	9.92875	4.4845	7.73694	9.74553	11.6062	19.6628	9.19764	13.8314	18.6392	16.0386	12.4575	12.2388	12.4185	12.0165	14.7359	14.7401	17.3898	16.9703	11.7152	11.238	13.2881	10.4965	12.4003	17.5957	12.79	17.2632	19.3404	18.0384	20.258	31.3806	23.2481	20.6743	20.553	14.2724	25.707	28.321	22.3716	17.8617	20.1901	17.3072	24.6222	26.0275	23.5053	12.0911	13.6763	13.4191
AT1G07590	2407	14.1401	42.2979	24.6422	30.0103	41.7978	61.0835	38.7329	71.1792	37.3955	19.0115	9.83637	10.778	35.0266	17.5097	17.1322	27.5791	16.8149	12.3653	36.6788	43.0082	37.1112	16.9747	12.4434	8.90357	178.483	193.11	209.083	195.966	286.233	364.949	269.798	267.644	359.961	268.798	98.022	134.182	461.604	364.8	294.979	268.4	139.264	197.335	365.057	209.137	270.72	115.207	100.985	104.119
AT1G07610	577	161.843	259.67	135.896	91.5988	85.8802	113.853	138.995	134.552	97.1033	125.493	67.2707	103.87	145.433	75.3386	127.344	122.173	44.2191	55.1816	66.8177	77.0975	88.7102	56.3934	29.6621	35.7055	318.994	267.218	302.372	395.094	535.789	583.778	457.399	382.716	540.998	289.846	93.4873	214.166	444.785	363.932	352.235	235.25	106.646	228.164	408.153	168.205	301.397	109.051	88.3263	116.074
AT1G07615	1675	12.3551	12.2019	9.29231	7.22518	4.14622	4.25043	11.0662	8.79734	12.0721	13.3385	8.56255	14.4707	5.01769	7.76418	8.50484	14.4377	15.5418	12.5151	14.4368	10.5379	12.8317	29.6109	26.9723	33.4355	6.14577	5.2733	5.66192	3.21405	2.10934	2.66814	4.64234	2.22757	4.11308	3.72893	1.89166	6.70685	3.81402	3.99256	2.67219	8.69106	7.99834	8.13296	3.4456	4.13877	4.46909	14.3084	13.7715	16.123
AT1G07630	2625	12.3143	9.08847	18.0445	8.32025	7.00748	10.6843	12.0951	11.5343	12.6247	6.30651	11.4044	16.736	5.40298	7.84428	6.85503	11.8383	14.925	13.2219	9.38588	9.26847	9.32372	18.1324	21.5256	21.8763	9.62095	8.80249	8.77831	6.8109	4.93519	6.33718	8.76944	8.71546	10.3732	5.41522	6.32969	10.699	4.36389	4.33097	4.95745	8.15371	9.04587	9.04126	5.49655	6.11584	5.56431	11.546	11.3414	9.1906
AT1G07640	2957	5.92855	5.88403	5.37746	2.81375	1.26953	2.91839	2.29637	2.00819	4.84379	4.09642	6.77499	4.963	1.2435	2.8913	2.87365	5.15232	6.13191	4.61469	4.93752	4.88024	5.54594	8.19071	5.36239	4.52469	8.72642	11.1597	10.3373	4.96733	3.94962	3.77843	2.6557	3.45339	2.94007	12.7464	12.78	17.096	5.41357	5.65399	5.63421	14.37	11.8735	14.8286	5.1505	4.44206	5.74225	12.6449	13.5297	10.9595
AT1G07650	4064	20.2847	8.97383	23.9523	37.6425	37.8264	35.2757	33.2817	13.7639	17.7947	13.0152	23.3313	22.6219	12.9254	11.852	13.5908	7.61676	13.0184	7.54263	10.7497	10.9462	5.68606	24.9009	29.2938	19.8697	12.0571	10.5715	10.8387	6.50895	5.4336	5.41698	7.53979	5.36368	6.57911	8.90342	10.5349	17.2767	2.71029	5.75944	5.34363	5.40214	6.59312	4.13768	3.43197	3.65105	2.69555	10.3557	11.9906	9.92345
AT1G07660	722	50.4567	51.5643	49.2913	42.6908	22.6176	25.5484	41.1784	40.7172	33.258	84.2587	39.414	37.6364	33.1034	27.0187	23.1923	24.2837	21.526	8.62815	22.5917	30.2288	32.522	32.233	25.2738	35.7504	34.4089	34.5481	36.8006	23.8421	29.3613	29.4595	30.1772	27.1992	35.215	31.7698	24.6186	19.4494	21.7648	15.7463	20.32	24.6313	27.6416	19.4576	18.8738	15.3291	14.667	31.8258	27.656	29.4248
AT1G07670	3632	15.0218	12.8235	11.6749	16.6865	15.5556	17.5825	18.6454	10.2337	16.4703	11.8582	16.3596	19.4993	15.186	14.2564	14.244	16.6792	24.7476	20.5277	16.5507	17.0752	12.7248	21.6581	22.8338	20.2771	17.5726	14.9418	14.8469	11.9861	8.13354	7.49686	12.019	8.56992	10.4779	14.8843	19.9586	27.0642	14.7387	18.5969	19.0787	19.1524	28.7207	20.0137	16.9056	16.5757	14.729	25.3971	25.2259	32.5182
AT1G07700	1192	46.4167	40.1564	62.6057	35.1383	39.3667	47.6007	34.4877	60.8261	49.5955	46.5194	46.1231	35.7437	50.4578	44.5501	44.8687	48.7924	57.6949	35.4214	47.8458	47.9255	54.8229	29.418	25.0214	24.1375	56.9979	57.7984	60.0326	23.5855	34.5806	34.7155	27.3854	27.1832	36.3296	47.2495	44.4755	21.2051	33.6353	33.101	36.2285	72.946	68.0558	65.7136	32.6819	21.0185	27.7238	27.9137	33.3818	28.6976
AT1G07705	2607	9.51268	7.92717	9.35888	6.78194	6.26388	6.45487	9.36273	11.2484	10.8805	6.2468	12.1381	12.675	5.94401	8.49891	12.175	8.81244	10.9792	6.94104	5.99418	5.44394	4.86084	22.3372	20.4675	17.8036	12.2145	9.0259	9.38008	19.9364	13.5525	14.3174	14.9726	16.9863	12.5841	9.45945	12.3021	16.1594	8.33737	13.8522	11.7956	8.30056	8.96657	8.04227	14.5742	16.095	11.3455	19.2393	17.0881	16.022
AT1G07720	1846	34.929	57.0456	49.3131	71.5002	133.81	88.1783	74.8609	27.1243	52.3352	58.2544	51.7959	83.4487	21.0571	29.5497	29.785	46.7027	31.642	35.0852	39.6692	35.8565	45.2935	37.7634	46.4253	30.21	31.6743	41.0729	36.7688	11.0532	9.99506	9.90809	8.17437	10.2125	9.59677	35.2935	41.7385	54.7702	14.9169	13.404	11.0906	34.1015	30.231	28.25	16.848	15.4827	15.4292	30.0259	29.1699	31.2095
AT1G07750	1565	37.2663	33.7898	21.9337	25.2531	24.8268	25.2962	40.5746	39.3491	42.5305	38.4421	40.9488	20.2067	27.0197	37.2407	30.6615	13.9073	12.248	7.01331	11.37	13.4886	11.0345	17.36	17.932	8.92749	32.6256	37.6564	40.2656	75.1269	70.8636	68.5362	48.4073	71.5244	49.8914	54.7735	57.2324	35.8913	28.7154	41.4499	45.6543	22.6263	24.6189	16.5932	38.8242	41.9654	32.1409	27.2075	28.742	27.3799
AT1G07770	1653	191.828	303.546	270.875	91.3452	85.7312	107.61	158.432	213.059	143.311	203.554	161.273	377.293	115.99	124.642	198.366	112.358	118.82	172.758	83.9095	90.4757	81.2466	148.241	133.002	195.977	190.563	151.584	176.386	96.217	87.9309	87.1176	132.135	81.3194	133.37	195.508	173.871	195.388	61.3478	79.2956	69.7999	150.524	131.689	134.692	54.4086	35.6846	55.0056	177.872	161.919	186.902
AT1G07790	853	35.1888	43.0218	35.7048	15.7396	10.7823	14.6694	18.9333	18.3923	25.3518	41.4973	21.0841	37.0733	8.31349	10.87	18.7515	14.0336	10.7802	12.5196	12.3024	12.8631	9.03015	20.9867	11.2125	10.9658	132.267	100.236	108.884	183.884	122.075	104.01	148.292	114.535	126.727	105.922	98.7531	151.455	63.6171	65.8561	70.6438	62.4533	71.3811	61.7603	56.7591	64.5893	59.9321	88.5386	80.4515	91.6029
AT1G07810	3658	8.95367	10.4476	9.82089	16.2578	14.3161	15.0394	11.2884	6.91426	13.0519	9.41911	10.3932	13.4334	7.32361	5.79369	8.13035	11.4041	14.0561	12.4886	9.69766	9.4876	8.04928	16.0633	14.7589	14.3067	12.6074	10.3347	9.77044	6.83166	5.4196	6.01821	8.25035	5.85162	6.27794	10.5982	12.7605	13.0521	7.38725	6.39868	6.68447	14.7139	17.9586	12.5397	9.3788	9.04351	8.65976	18.3271	16.2379	18.6044
AT1G07820	978	221.222	184.43	192.009	134.958	71.971	115.812	82.9422	112.74	124.198	207.252	159.103	178.229	71.1665	98.8697	92.7628	85.6797	54.9577	39.3301	51.6672	63.534	78.3788	134.053	112.077	157.628	135.852	112.713	122.696	46.2117	45.0575	51.1972	62.8194	39.5568	74.3015	82.2533	71.9868	94.7652	21.9241	38.2926	52.2919	48.9998	58.1009	42.7668	15.0809	13.555	11.7612	76.9697	73.5594	85.4177
AT1G07830	1113	19.3621	23.6195	13.4552	11.638	6.07117	9.11038	12.037	10.9341	11.9858	23.7014	10.0226	21.097	11.563	9.84538	8.98196	19.6638	10.6474	8.35117	12.913	10.1797	7.70205	24.0317	24.536	21.7018	23.4308	18.9829	21.8303	11.1071	11.9923	10.1872	18.4691	8.20448	15.0327	24.7694	17.7059	27.7569	8.57683	9.61371	8.2664	20.3617	15.7727	18.7419	9.50662	5.0266	8.03806	33.0029	31.4118	35.2639
AT1G07840	1383	24.9189	36.9179	22.9952	13.6046	9.50038	11.9336	24.6821	25.2852	20.6116	39.7056	25.5968	40.1864	22.4093	23.944	25.2995	24.9176	26.8769	22.0213	19.1345	16.5572	14.4629	66.5479	63.2414	61.2133	19.2535	14.4594	16.2649	11.5818	8.51566	7.06137	15.8655	11.5015	11.5049	18.065	13.4669	20.3073	9.23859	15.4737	18.3395	20.9383	21.1779	19.0846	9.62129	9.67347	8.97712	37.4577	36.3814	35.6695
AT1G07870	1816	10.972	15.6057	13.389	7.28896	6.71835	7.12803	7.78156	9.08316	7.80984	9.26419	12.4107	15.0155	9.97934	5.63624	7.8445	16.1798	17.6157	16.3895	14.0068	11.0332	13.0668	8.69803	11.9193	10.2364	5.51743	6.7705	7.50976	2.8547	2.64813	3.37245	4.83302	4.97434	4.96798	6.52301	5.70246	10.8257	4.69052	4.41908	4.42735	10.6161	12.109	12.4829	3.88431	3.41559	4.67506	7.07491	7.58165	4.75876
AT1G07890	1270	468.586	856.881	498.041	364.495	412.941	333.38	546.814	591.223	430.777	1160.13	907.842	870.694	850.183	1043.17	713.953	508.323	553.905	408.45	454.282	496.586	353.245	583.982	704.935	597.234	659.691	758.979	710.399	693.207	630.588	617.845	573.176	911.303	480.347	1481.44	1213.37	977.445	704.358	941.521	1038.38	863.104	889.898	757.897	809.029	907.088	710.045	870.608	1049.27	1079.67
AT1G07910	3820	4.92499	3.69947	5.68229	3.46512	3.3904	2.79561	4.7082	4.54836	6.50649	5.24972	5.54239	5.89898	3.09398	2.52181	3.86007	18.8971	18.4609	25.5228	11.078	11.7078	12.8791	21.8051	19.7993	15.4357	3.80866	3.38513	3.22128	4.61067	3.4941	3.50979	5.74396	3.31581	5.45348	3.46747	2.9739	5.14646	13.4559	7.70292	4.25286	11.0412	10.5939	12.6487	13.01	10.1882	14.0519	8.42996	6.54806	8.01224
AT1G07920	1858	286.924	278.397	220.612	116.939	85.1622	84.8801	161.102	166.469	125.912	279.974	171.599	269.164	111.037	155.608	227.997	131.263	101.005	98.2428	85.6404	91.0844	125.708	209.361	162.286	256.56	112.951	92.4922	97.7824	112.358	86.9447	76.7038	133.799	119.698	111.063	160.258	129.731	190.458	102.835	151.891	165.418	147.638	134.862	147.154	106.906	95.5039	107.012	207.494	188.942	241.474
AT1G07930	1894	104.84	158.215	120.292	63.2485	52.9208	54.8467	110.948	104.703	97.1985	130.255	106.435	181.664	77.8643	119.336	136.574	88.8675	84.93	81.0264	60.2843	58.1204	59.7573	165.462	143.852	138.22	200.231	148.525	155.1	161.772	104.309	91.3262	195.237	160.089	154.767	232.037	204.26	296.568	119.994	208.676	221.441	227.302	202.302	204.37	153.799	131.896	125.125	312.522	270.263	354.566
AT1G07940	1905	48.4814	74.8218	44.5177	46.8026	58.1329	45.5832	96.2415	59.0723	64.7934	54.1187	47.0248	83.7966	38.8108	53.4764	79.6342	34.9101	33.3135	39.9678	46.4042	44.5125	44.1516	60.5291	55.6232	64.2669	85.8117	67.2126	82.7389	152.36	115.299	119.255	112.837	103.91	99.1952	116.282	101.865	147.428	124.119	163.59	154.419	109.545	96.2747	103.355	132.713	120.026	125.888	157.585	135.505	196.39
AT1G07950	873	12.6363	13.6639	19.8527	8.88082	5.80516	9.26725	11.352	14.5279	10.6161	9.55852	9.12707	21.3656	9.02559	9.37953	12.0238	16.7593	20.6957	23.6726	10.714	21.4483	16.0811	13.7511	16.1452	11.664	22.7973	20.1545	21.0085	10.5062	10.5675	12.2294	14.7276	7.31076	11.4617	16.0362	18.6785	16.0853	23.804	16.8529	13.957	35.9645	33.2324	37.3044	17.6293	15.8819	22.5871	18.5851	23.4504	26.3976
AT1G07960	849	105.762	74.7256	82.4484	70.7163	53.7234	58.3189	51.8795	59.4952	64.8359	109.384	83.125	65.7973	50.2706	53.4712	48.5716	64.0898	48.5871	41.9285	36.1406	51.4139	50.4852	79.7533	61.663	104.178	47.8535	45.1106	47.359	14.5609	15.6058	17.9366	19.4967	14.6879	17.9684	34.8816	34.4988	43.004	12.4547	14.1785	17.9638	34.7568	39.2868	33.4701	12.8404	10.3142	11.1827	41.3251	39.1417	46.2293
AT1G07970	2680	5.00969	5.98189	4.48919	9.8429	7.14382	6.6413	10.3403	4.40414	8.38344	4.51982	5.60643	7.66635	2.15604	3.45973	2.51788	3.29361	4.03526	3.06237	2.76649	2.93708	2.82779	8.56578	7.56014	7.9966	5.42876	5.6688	5.20569	5.08395	3.36909	3.4587	4.51019	3.8836	3.42757	5.2639	4.98867	3.14384	2.71256	3.49349	2.78353	4.84468	5.75743	4.68598	3.46953	2.85902	2.75912	9.15785	8.20373	9.27071
AT1G07980	1197	13.2882	17.0745	13.8465	31.5951	35.1252	29.5586	24.5311	14.3928	31.0877	14.0549	11.126	14.396	17.6632	16.5988	16.7033	12.728	13.4167	10.1607	14.8655	18.9307	11.7283	14.6036	15.4548	13.8483	19.3786	18.3002	20.1019	20.3221	21.7276	17.7001	21.2894	27.808	15.8963	18.5329	11.4275	11.7314	21.7777	19.5542	25.2055	19.5244	20.5321	17.9602	23.8398	24.5885	19.6764	27.1091	29.7495	22.2606
AT1G07985	942	79.7965	160.829	80.114	104.485	147.052	75.9218	186.641	229.273	72.1492	216.173	137.511	275.902	187.922	240.194	230.025	115.653	78.1626	74.4235	104.741	117.364	97.0687	94.1253	78.0191	61.2124	34.6781	28.1299	30.2029	52.6344	41.6743	44.1044	138.123	124.665	58.8571	45.2705	23.7914	41.7398	30.4013	51.1149	52.9705	36.421	35.8985	23.9518	57.0127	45.5759	26.941	34.6223	21.044	17.2013
AT1G07990	3167	35.1838	34.6665	35.9697	16.181	11.735	15.7702	24.6282	34.2597	29.8403	32.3407	43.6693	50.375	29.8554	23.802	28.5671	31.0785	48.2358	38.8719	24.9955	21.1262	23.6549	50.3079	59.1678	51.4063	12.3517	12.3609	12.9928	9.21294	8.92491	8.5976	10.8665	10.8203	12.3271	9.58898	11.4201	25.7172	7.5819	13.0921	15.1799	14.262	18.2047	14.9879	9.92168	6.60529	6.80275	17.1376	17.6856	19.1012
AT1G08000	1990	8.42266	11.0722	7.86369	4.98873	4.43312	4.60755	9.22229	6.96272	9.38502	11.9035	9.09477	10.4673	5.74123	6.83773	8.03772	8.44589	7.35436	3.57762	4.92942	5.09417	4.86961	10.16	9.54911	8.86533	7.24212	6.21401	6.97129	3.60705	2.51522	2.32897	4.5265	4.04598	2.63773	8.49607	8.54363	7.05652	2.80439	5.37691	5.41475	5.93135	6.68584	6.73862	1.4501	2.99471	2.75244	10.1811	10.0702	8.50439
AT1G08010	1507	16.74	24.5027	19.3166	6.65038	4.60843	8.08852	15.5879	11.4807	13.4179	27.954	22.7353	19.9163	11.677	17.0996	15.9208	15.6461	12.9773	12.7293	9.00708	8.54708	9.48062	20.404	15.6994	14.2995	21.8589	15.239	17.371	8.77651	6.90322	5.65657	8.27621	8.14442	5.87778	22.6526	31.0252	35.409	7.16279	15.5318	16.7755	20.8863	21.2747	21.3985	6.91477	8.31258	7.39038	23.1174	27.1695	23.8938
AT1G08030	2013	11.4276	9.17177	15.4223	13.621	15.9447	14.5221	9.02575	8.59485	14.0911	8.69187	10.6872	8.18407	7.76322	5.68285	3.97294	12.7343	14.5407	7.90855	11.8994	12.3233	8.27015	19.9309	20.6305	18.8809	14.9324	13.5497	13.1992	5.15066	5.16799	5.05697	6.46358	3.65831	6.51897	13.0532	9.71292	8.37107	3.90318	3.98661	3.0882	13.799	12.8976	11.0498	4.5395	3.68551	4.76174	18.4112	18.9434	15.7412
AT1G08040	1653	45.5774	27.1187	34.6101	122.804	122.522	111.329	39.8578	24.2597	47.5721	30.7774	37.9425	26.5199	32.0163	30.6687	32.809	21.4328	20.4105	12.6219	31.9491	28.4991	31.4164	36.8214	29.6914	32.5196	16.1086	19.493	19.2507	9.85088	11.3995	14.7199	12.4822	10.3951	9.22875	12.0523	11.0802	13.5922	10.7059	16.5873	15.3439	14.7096	12.7441	10.044	14.2568	13.0966	10.8244	14.3992	14.3909	16.7732
AT1G08050	2490	3.40002	4.05829	3.91945	3.87306	3.09065	3.2058	4.49596	3.82749	4.73715	6.27007	6.85708	3.49826	4.58837	3.96553	3.71371	35.0608	46.6305	35.224	39.7622	43.0115	41.9114	14.2943	14.7073	13.7899	1.76393	2.15676	2.20339	2.82936	3.03494	2.69225	3.33929	1.93224	2.37157	2.29218	2.79329	2.25582	21.8818	6.98297	4.16101	24.2704	26.902	24.4484	24.7235	29.7461	21.2642	7.60748	10.5378	10.5566
AT1G08060	6592	1.90698	2.93909	2.24627	1.06137	1.28133	1.50548	3.4522	2.64685	3.42962	1.87838	2.59013	3.23168	2.05191	1.91804	2.19896	2.36623	3.45792	4.48506	3.23575	2.60527	2.61969	3.89779	5.15449	3.21512	1.83229	1.58647	1.79536	2.20805	1.57815	1.946	2.2424	1.87679	1.76675	2.41778	3.11844	2.55628	1.84914	2.33333	2.42677	2.90071	3.39191	3.60032	1.14303	1.73429	1.77261	2.86108	3.28058	2.62194
AT1G08110	1036	85.6808	89.326	110.201	42.8935	36.9603	41.1284	53.3211	79.0431	68.0426	89.7701	73.6144	105.557	57.0416	68.8095	72.854	65.36	56.569	70.6296	32.7	38.5649	33.4578	102.661	85.031	92.5735	105.591	108.585	105.916	62.8065	61.1025	66.465	77.6581	79.3285	93.5752	101.972	91.678	108.436	72.155	78.7528	91.5281	118.869	103.81	112.797	63.2908	48.954	62.387	156.451	146.258	166.832
AT1G08125	1214	23.6683	28.8518	26.6121	19.7819	17.9351	16.0829	24.1876	24.276	27.645	25.6098	30.1915	28.1548	22.7164	17.3582	27.7921	24.5019	29.3382	25.0054	18.3217	22.3005	13.7132	49.9631	50.4835	44.3766	17.1852	17.1126	19.0457	22.6107	17.1386	19.5656	19.5327	18.0364	17.16	15.5235	8.72117	20.8208	16.7548	14.3226	18.9808	18.0195	15.6021	18.0593	20.0725	18.5338	14.3627	32.6316	30.5204	28.4742
AT1G08130	2754	15.3084	14.6219	15.9773	11.9129	8.86022	9.9097	16.06	14.0819	12.3902	9.8719	15.7061	21.6935	11.778	13.948	17.6053	10.6691	19.8928	20.1066	10.7686	10.8264	9.47344	36.019	28.9254	32.2447	14.4033	10.2376	11.953	28.5739	20.0634	20.3749	17.8635	12.7282	14.7118	9.9321	15.097	20.3958	16.4246	18.2122	17.366	12.372	14.0236	12.1344	20.7235	20.0495	24.2311	27.5727	21.725	25.2343
AT1G08180	958	6.15928	17.3688	11.8559	8.38894	8.0331	9.9088	4.4061	10.2544	7.03579	14.1896	10.6936	11.168	8.91018	5.53062	4.69584	6.68951	7.43561	2.4772	7.02485	7.09605	3.2421	13.5203	16.4204	14.0897	8.73965	11.8016	11.2903	5.06453	4.91739	5.87452	8.67937	5.12469	5.4792	13.0396	10.1643	11.7265	2.91271	4.18843	3.37433	6.89969	6.46184	3.11061	3.51424	2.41212	2.287	11.7779	15.7263	16.914
AT1G08190	3481	58.6646	72.6172	50.1511	49.7865	42.5979	44.3445	77.0262	94.2663	79.792	82.5095	59.7423	67.3458	69.8676	54.1027	57.796	41.6485	53.5583	42.325	44.8918	44.3683	40.2942	59.9879	58.9281	55.0346	51.7714	57.1834	53.0249	45.9954	40.2327	35.8531	46.2024	49.4754	39.9128	52.6535	38.585	66.965	32.8656	44.955	57.2663	46.7705	46.2637	50.3245	44.3506	35.358	32.7551	57.1144	61.0685	51.3069
AT1G08200	1846	110.022	106.353	124.741	62.7932	62.1262	74.2708	85.6974	136.615	107.941	97.2607	126.407	126.532	70.2852	74.8853	95.5827	88.0997	123.235	130.324	77.2376	84.5698	64.4069	76.0403	65.7862	62.1518	237.557	247.165	238.275	132.927	114.093	108.675	145.637	149.89	141.375	245.013	275.968	234.295	156.965	199.974	197.34	259.385	254.861	294.03	143.468	135.128	162.254	156.732	140.773	161.509
AT1G08210	1713	4.99216	4.96765	7.4654	4.52595	4.93083	4.15614	6.85669	8.34541	5.65625	4.39991	6.11333	6.41157	3.29648	3.09301	5.69001	6.42344	7.14486	5.31062	5.65994	5.63943	4.64168	8.72924	7.71385	7.11937	10.0958	8.45637	9.92876	8.76865	5.38555	6.32912	9.12365	6.53448	8.13944	11.9445	11.0982	8.19759	6.43002	5.07519	3.48388	12.6785	12.4595	14.1033	6.92551	5.11195	5.70226	17.693	16.4538	18.7082
AT1G08320	1934	4.68701	4.47856	3.52367	4.15543	3.10569	4.74096	4.36509	7.16433	4.9373	4.03631	5.76789	4.94457	7.26551	4.98104	2.84297	1.00034	1.67418	2.30076	1.71038	2.22	1.73444	4.24701	3.77407	4.77529	9.01315	10.7053	10.4152	15.7395	12.9403	14.1217	17.8341	20.2065	17.8961	9.24321	13.5861	4.35651	4.59417	11.0652	10.8859	2.8888	4.10855	2.75148	3.48153	6.09996	4.67304	7.87821	8.64725	5.02696
AT1G08340	1615	69.3657	58.6187	58.9713	43.8493	44.281	39.7419	80.0004	80.3926	59.9948	80.7541	104.806	58.333	63.0998	55.6973	42.7113	52.1099	51.5653	32.7564	53.2536	53.6131	52.6951	41.0132	57.6631	34.3111	10.2835	12.3385	11.1622	5.26768	5.53004	5.38079	4.81481	4.43827	4.8753	5.93456	6.07721	3.47801	2.68261	3.7268	4.25985	6.33412	9.03922	8.03972	3.17654	2.937	2.65672	8.26142	9.46258	6.68879
AT1G08350	2213	15.8434	7.69054	17.4501	21.832	14.4189	12.6247	13.6834	10.5014	13.9598	9.42679	14.7621	16.5147	6.88359	8.54289	8.69592	10.0536	12.4072	10.3662	7.88607	8.2455	11.5648	19.1289	20.4151	16.586	6.82246	5.6517	7.08339	2.94325	1.64089	1.98209	2.53964	1.55292	2.74254	6.18007	6.11124	5.07636	2.72089	2.11535	2.7342	4.8003	5.13535	5.19393	1.37642	1.97849	2.18633	7.406	6.67758	8.7864
AT1G08360	1110	156.548	203.088	166.523	106.473	78.4621	78.8137	136.568	169.54	126.886	151.081	152.59	184.244	119.018	154.589	198.813	109.805	94.2191	113.224	99.2669	96.2703	102.076	158.715	139.337	168.537	489.421	384.504	439.41	359.261	315.295	301.223	329.597	247.861	253.144	461.316	421.286	559.169	288.233	432.581	477.312	391.462	352.515	370.962	277.448	201.498	249.607	521.757	479.399	534.929
AT1G08370	1718	46.2422	55.635	35.5044	34.011	36.7097	35.5384	48.6049	51.2496	54.9266	48.2582	56.5825	68.9993	55.189	74.7172	67.2086	43.1441	58.1987	69.8156	82.6602	73.0297	58.6476	63.1334	61.3114	55.0662	17.9758	18.6733	18.8417	39.0733	28.7345	25.869	23.034	31.7772	19.7642	33.4726	32.2979	17.9822	28.4235	24.1343	36.2331	27.2527	29.9556	34.0097	37.0463	42.9712	38.2587	29.3866	29.1194	34.3731
AT1G08380	819	2288.88	2322.21	2488.45	1496.15	1219.94	1563.27	1827.39	2482.64	2458.34	1966.59	1607.35	934.904	2091.7	1555.12	1258.77	1305.57	851.809	537.63	968.643	949.302	799.276	541.435	445.762	396.411	5727.36	7478.46	6846.33	10219.4	12933.1	12915.5	6611.02	9119.6	8110.35	5320.55	6049.15	3857.82	6763.44	6640.17	6493.35	4041.98	4743.6	3563.56	5427.06	5939.72	5402.24	2371.82	2629.04	2065.07
AT1G08410	2267	10.5999	19.8744	13.0634	7.29861	2.89789	4.90106	11.3336	11.2214	9.47713	12.052	7.78265	14.576	9.55809	9.2955	14.2215	20.5349	21.024	25.6908	15.5474	17.7817	15.5639	29.9608	23.9812	28.6214	11.3219	7.9795	9.88798	8.2676	5.45479	5.58559	12.8032	8.14273	7.5975	11.5907	9.95415	13.6275	12.8269	11.2098	12.9797	24.124	21.8862	28.1209	13.507	13.5195	14.376	24.8131	26.0105	29.2257
AT1G08420	4103	21.405	19.9622	19.0494	12.121	10.6591	11.5679	24.2879	22.0309	23.0672	24.1429	23.1928	23.3068	14.6269	14.2927	13.5834	20.1281	30.1928	17.4241	20.4054	18.109	17.653	30.7982	31.5612	30.589	16.3583	17.0671	15.2629	10.4158	7.70218	8.67354	12.6283	11.3433	12.8332	17.7688	15.9158	19.1659	10.7202	10.9204	9.11095	21.921	24.9959	20.2064	12.8159	12.4794	11.4585	22.9835	27.2494	20.7991
AT1G08430	1961	5.58185	3.95196	7.50805	6.99108	7.75305	11.6067	1.59097	1.98138	3.00752	4.39254	5.3402	5.79385	2.27688	2.88607	4.07829	7.58423	8.22264	5.44579	9.94647	9.12265	13.6845	3.70524	4.68473	3.26045	2.37975	2.37823	2.71784	1.89798	3.20303	3.54512	2.00227	1.70241	3.51321	2.19661	3.46799	5.7287	5.16749	4.09232	3.46597	6.82161	7.06741	4.4503	6.54018	6.94628	5.77251	2.14193	2.86724	2.20344
AT1G08450	1615	138.678	94.8907	120.964	372.339	297.531	291.619	157.046	88.5182	202.417	111.089	137.791	121.473	68.7918	85.671	88.8271	54.356	72.1353	66.0638	77.7616	76.2104	70.0037	115.867	136.599	128.96	34.76	29.5775	31.0599	34.3634	31.6002	32.9509	26.4576	18.8475	28.5408	24.8051	20.4328	34.7801	21.1881	25.2594	30.5888	18.6613	19.7375	16.0794	25.1145	19.4294	18.0318	42.582	39.1447	40.1327
AT1G08460	1715	18.3996	12.892	13.2945	32.6371	23.5309	21.3226	39.9151	40.567	27.2657	16.088	15	8.55719	82.1626	73.0223	64.1202	24.8177	17.3316	23.2357	18.7558	17.8026	30.2082	21.0608	21.3534	20.5738	13.0453	16.9754	16.9552	16.1605	15.9661	16.7454	18.5403	15.5156	16.6425	12.4957	12.6624	11.4632	11.689	24.1765	27.5486	14.5908	12.3372	19.672	10.0957	7.44624	10.5928	15.0312	19.9653	19.9461
AT1G08465	1217	7.72944	9.86409	7.12055	6.44824	7.09467	7.88866	9.1988	11.0238	6.92305	6.08255	6.45366	7.31309	11.1144	7.91564	8.00903	9.14073	4.15043	6.25626	3.84276	7.15384	8.88139	7.09526	9.51341	4.96182	19.3985	17.3607	17.7751	21.0804	21.7737	19.1773	14.3604	20.9771	12.6698	16.9011	21.2094	11.5386	11.5245	13.1882	17.64	17.3285	15.9432	16.7905	13.8317	11.4926	13.5771	20.3699	20.9681	20.7112
AT1G08470	1571	23.3522	20.6027	19.7078	71.0767	76.5855	58.6389	43.1064	21.3727	38.3458	23.217	26.6636	20.3706	19.7276	17.6294	21.9538	10.3906	10.3876	10.826	14.7391	14.348	15.8163	21.5166	16.8222	26.7555	13.3673	14.7532	16.2144	9.85738	9.43322	10.0094	10.2424	8.43764	10.6502	13.2298	12.0029	16.0894	6.3101	9.79079	9.86629	8.56516	9.93933	8.06165	7.85764	5.72885	5.92713	15.5701	15.555	17.8779
AT1G08480	900	24.6095	37.3983	32.064	23.427	21.0641	25.05	17.3328	36.3298	27.7725	24.5253	22.0067	19.9882	20.4279	21.2736	19.4384	18.5405	16.4772	11.646	15.0819	19.8772	16.4269	19.3058	15.6608	16.0501	168.977	158.519	165.029	239.046	228.564	244.607	159.282	152.193	173.329	169.909	150.355	143.545	159.182	182.793	191.378	128.876	144.957	134.572	146.422	141.081	143.121	157.581	186.941	182.04
AT1G08490	1824	25.8329	29.0751	39.7141	13.3218	10.5993	12.1828	18.2115	31.4306	17.0139	29.5892	26.0231	34.8825	18.7912	14.5239	16.5793	28.8369	29.8935	33.2315	16.2592	17.1964	17.8455	52.7675	42.8456	47.5169	31.6801	33.6653	34.9348	25.7982	16.411	20.0098	25.6631	23.04	22.8424	47.8815	42.4114	61.5898	23.9133	33.3643	32.0825	49.2671	41.7397	50.7047	27.6862	18.7367	24.4239	69.7615	67.659	73.2399
AT1G08500	1286	6.51675	7.68056	3.79449	6.83747	7.29783	10.8206	7.84899	4.95962	6.76998	4.08166	6.01888	2.87136	4.49314	1.87273	1.16605	6.29967	2.81992	3.07563	3.45919	5.00795	6.47271	1.71958	2.44646	2.20969	19.9586	16.8688	18.8326	13.1273	11.0659	15.2523	8.92021	6.94807	9.18384	14.6544	20.0714	10.9195	13.3614	9.88049	7.47662	12.9721	14.8722	14.731	8.85105	8.60621	10.0092	8.90197	11.491	8.67999
AT1G08510	2241	130.926	190.065	142.362	300.394	491.991	324.96	223.242	123.265	162.918	136.092	177.675	168.491	126.927	93.8723	105.278	146.168	180.893	149.624	148.218	138.688	153.841	142.097	148.982	107.096	51.9378	61.7073	55.7493	38.9408	35.6047	35.675	38.5461	44.1654	43.3324	60.4039	61.4524	70.1811	70.449	45.9563	39.7978	81.7793	86.705	71.1416	65.1709	59.2642	60.5337	62.0726	59.9585	51.899
AT1G08520	2643	163.137	225.751	166.993	90.1482	84.5823	75.832	135.82	187.203	137.713	214.54	224.64	209.71	126.304	99.0943	122.645	97.2177	120.253	110.928	67.1958	68.4084	51.5188	160.008	156.653	151.24	110.251	112.958	112.333	95.7091	75.0461	69.4847	99.5646	97.1118	84.2201	112.375	94.1817	150.892	42.2026	85.5235	96.7176	61.9868	69.6718	65.153	53.3781	44.1759	48.6324	105.574	100.396	99.7269
AT1G08530	1255	15.3315	10.8973	16.4244	17.2522	14.9562	15.5575	13.3073	15.0711	14.4339	9.11567	10.6118	6.71444	6.48764	7.58001	11.9485	11.7544	13.1063	17.7277	8.08903	13.5894	9.50342	18.9631	13.0358	19.6237	23.2951	18.4679	20.3595	18.7474	19.7068	22.6193	15.2138	15.7259	14.2467	14.0725	14.5325	17.9028	20.1277	16.519	16.3793	17.6189	20.0986	22.9815	18.9058	19.9634	21.2402	26.1843	26.5366	27.8309
AT1G08540	2049	304.501	293.754	273.915	143.507	119.729	138.774	214.424	308.021	271.388	259.787	217.656	296.335	203.04	159.263	195.401	146.94	176.384	165.285	97.9763	94.4096	94.5271	261.95	258.263	318.052	108.92	109.218	105.957	79.8922	62.5069	56.3862	85.0301	88.653	74.2114	58.6535	56.4993	97.3173	38.8836	74.0883	87.0945	62.9822	62.363	72.1462	51.7957	42.44	46.1125	139.757	139.21	116.688
AT1G08550	2289	249.113	93.4379	162.863	112.64	64.8628	114.94	156.905	179.194	253.669	99.017	113.032	89.1798	67.9273	65.6531	67.4759	131.058	157.494	130.935	106.64	102.069	86.2986	335.096	341.417	321.689	34.3588	33.34	35.1656	32.4912	33.3146	31.6729	36.2916	27.239	44.7886	14.6314	12.9646	15.9504	17.2269	16.6531	17.0917	32.2114	33.1394	28.9665	24.233	19.8718	17.7075	72.1408	66.4797	51.5973
AT1G08560	1386	38.624	28.0123	37.696	11.8015	15.1677	14.1649	25.2908	33.4291	23.9103	34.1816	33.3434	42.627	19.8973	37.1849	64.5544	7.15376	7.38216	9.55996	8.64125	7.05599	12.8181	15.1194	18.5228	22.8946	30.0061	27.7347	25.7866	20.2842	17.6317	17.6152	16.5532	13.8853	18.8177	13.2086	8.64254	28.3686	5.6689	22.1953	26.0144	6.41551	5.59967	8.29304	4.97373	5.17727	5.53269	10.8743	11.8582	15.0683
AT1G08570	1714	29.5863	42.0674	30.5805	10.9221	18.7262	16.7407	17.9883	38.7514	20.3178	53.5534	30.0175	50.3788	53.0193	45.8763	45.3477	17.7071	18.2862	20.134	19.765	17.6738	25.7318	35.0809	35.1693	28.6681	31.9515	54.4602	46.3224	29.354	35.501	39.0148	36.0241	48.8081	44.3101	120.946	57.2168	62.2654	33.9735	75.303	90.7699	44.0274	43.2864	51.2888	30.3983	31.0086	35.5784	75.0074	78.3938	72.6882
AT1G08580	855	76.214	117.122	61.2056	38.4828	28.5392	29.0179	50.8715	38.5848	38.5957	70.3647	53.7852	80.7282	40.5487	42.674	65.7692	44.1237	33.7041	33.3074	29.3499	25.8055	25.4287	113.556	77.8625	89.0444	98.0855	70.9928	83.7863	52.0046	41.0938	40.2677	58.6199	36.5195	35.8764	90.1817	60.1075	72.2654	37.4454	59.4447	59.7177	63.1355	53.0594	51.9067	36.3758	33.855	28.2944	149.306	131.524	139.399
AT1G08600	4809	14.8661	15.9888	14.3458	8.86697	8.35264	9.73507	16.7152	10.1986	16.9944	10.5791	13.5391	20.7318	10.1584	9.21466	11.1215	10.8621	18.0712	11.6996	8.44395	6.64641	5.63189	30.6562	34.255	31.3919	6.36472	5.90689	5.2317	4.27057	4.14286	4.09592	5.42719	4.16523	4.60481	6.2925	6.36376	11.6802	2.71796	5.28439	4.5158	7.24878	7.20482	5.42206	3.30033	3.13602	2.3539	11.6115	12.3665	12.8038
AT1G08620	4426	7.32275	7.89654	6.65309	3.63154	6.61574	5.21562	6.75878	5.64824	6.82125	7.41979	9.43848	11.1025	4.80665	4.73396	5.75963	7.10306	8.4129	9.29387	5.90166	4.60778	5.36135	9.92133	10.6625	9.68409	7.03954	7.29612	7.1011	3.22856	2.61655	2.74875	4.05298	4.10416	3.48377	9.14846	9.18433	12.6909	2.83702	5.28838	6.12385	11.3429	8.95556	11.518	3.51348	2.11588	3.03198	8.83882	9.83721	9.35589
AT1G08640	1649	79.0334	73.4443	91.9903	36.2368	26.0663	28.1943	59.8761	89.6273	43.5148	101.126	68.9592	103.925	47.0658	51.628	78.0535	66.7274	57.0211	75.975	37.4912	42.0206	43.8485	152.113	135.843	162.849	63.1758	47.9509	55.7533	35.9925	29.8178	27.353	51.0305	52.3398	40.9835	64.6526	52.8173	80.0481	40.0329	64.4826	73.8396	66.0914	57.9918	74.867	38.2076	26.478	37.6451	139.946	125.024	144.993
AT1G08650	1514	113.983	61.676	85.4112	74.0649	54.3017	52.8667	126.551	202.066	89.1321	73.429	104.204	54.9076	256.313	279.169	254.38	88.1712	65.8695	53.1634	49.5736	51.2029	86.2441	41.9408	50.8703	33.159	18.4941	20.3959	21.5358	36.2168	34.4213	33.9465	39.1048	50.5862	28.7113	19.2048	19.1416	14.8401	20.71	60.5147	72.5949	28.7419	16.7213	15.6056	31.1314	18.9582	21.2848	14.2524	12.0936	9.989
AT1G08660	1849	8.7412	6.32811	9.28239	16.5165	16.6484	13.6516	17.2705	12.093	13.6701	6.40559	8.18771	9.62686	5.04267	5.34027	5.40666	3.40056	3.57234	1.81826	4.56505	3.48308	6.24883	13.042	16.8793	10.2458	17.8157	14.5223	15.896	17.5055	14.4906	15.5318	19.1953	12.8511	17.0332	12.9297	11.3268	25.8218	6.07621	3.97852	6.72423	7.53272	7.74536	5.52571	6.84964	5.91994	6.02342	17.9061	18.5184	19.8638
AT1G08680	2761	10.3139	11.998	12.6459	11.0951	17.4036	13.2836	11.5658	13.8604	13.8846	9.55439	13.811	13.8541	15.9813	15.4828	14.483	8.10194	13.0641	8.63108	13.344	11.4037	7.33455	18.6885	19.7816	13.4656	13.7206	13.1548	13.0015	22.1464	17.6664	17.1159	17.4836	21.4089	14.7339	16.1865	20.6008	18.3096	12.5532	12.5951	14.2899	16.5872	17.0667	11.2171	25.8387	28.236	19.1771	22.3721	23.6803	22.4316
AT1G08700	1761	44.9188	39.3052	41.8038	33.61	37.5187	43.0626	58.1523	62.6538	62.7556	38.902	45.2466	50.0557	19.9855	26.1894	33.2095	27.1907	38.7588	31.2198	41.1953	35.0137	37.1795	54.5955	60.6004	55.6042	21.7458	16.4517	19.7613	17.3612	14.7131	13.2531	22.2093	13.9394	22.4487	16.2665	16.3251	28.7069	10.8833	8.35467	6.5425	20.9123	20.3048	22.8447	13.2004	10.8431	10.3679	26.5645	29.4727	29.2399
AT1G08710	1206	10.3527	9.19805	8.44121	8.859	5.75863	6.70838	7.00007	11.4891	13.7395	8.14684	9.81598	5.5741	7.84014	3.69437	4.97359	22.96	27.9219	49.6867	22.6048	22.0529	38.0129	13.9707	15.1307	18.0648	8.30816	7.73417	6.82393	7.38481	5.37101	5.62725	7.40527	6.59479	6.5287	5.98272	4.42155	4.65754	24.3552	12.1995	10.1032	21.0099	20.9918	44.8301	16.7495	12.8076	21.8005	12.907	13.6281	15.2272
AT1G08720	3181	7.39291	4.63371	5.13103	5.52844	5.01557	5.08665	9.46177	10.6936	8.16667	4.40031	8.15866	5.38739	6.4402	7.11673	5.34258	3.80119	5.21153	3.3261	5.02013	5.02398	3.24165	12.2816	10.2069	9.82657	4.61689	5.44239	5.71633	9.52759	8.66966	9.00206	7.21245	6.88343	9.02417	4.94266	6.7296	5.29738	4.98619	7.56841	6.82694	3.63638	5.34442	3.71375	7.35811	7.95264	6.51452	9.16541	7.88609	8.94256
AT1G08750	1553	8.64519	7.4364	12.8935	9.80185	14.2618	13.5446	7.91763	6.51445	11.3025	4.93988	9.52839	10.7301	6.25747	11.0104	8.69017	4.67158	4.37832	4.58433	5.50859	5.68287	2.55995	12.5443	11.1827	7.47165	14.2293	10.6926	12.5667	4.36526	5.18205	4.68965	5.20532	2.78192	4.4362	9.98533	13.8837	9.04216	2.60058	8.61241	7.739	8.10708	8.15072	6.99008	3.40659	3.21088	3.58574	15.2733	13.7394	16.9258
AT1G08760	2895	4.96257	5.09147	5.66699	2.4821	2.5286	2.57101	4.81789	5.4192	5.72361	4.83502	6.29099	6.4756	3.0846	2.78684	3.28051	3.71728	5.54744	5.32832	3.86125	3.17212	2.83236	7.09302	6.69439	6.25755	9.00813	8.56734	8.63644	4.72934	4.57662	4.40252	5.93043	5.49452	4.19292	8.85319	8.38213	12.6116	3.50033	4.15805	5.32541	8.07279	8.52137	7.90393	4.04251	3.78099	4.13088	9.67259	9.76077	8.58221
AT1G08770	1016	7.49105	7.92689	9.44013	9.39899	9.05247	10.0863	8.48977	10.5349	8.01625	5.03389	6.94617	8.57349	4.78241	6.87418	3.44382	11.7822	11.9827	10.9976	10.4409	17.2556	9.04879	8.18802	9.53753	7.92459	20.3992	17.0396	19.1316	12.7562	13.1372	12.626	12.4274	10.1475	15.3378	19.0788	19.2442	16.5856	19.8755	11.1898	7.7503	28.6565	30.5557	30.9017	19.4084	17.5969	17.8805	20.3466	19.1565	18.7837
AT1G08780	724	33.1905	39.4584	34.2807	22.2006	12.7035	19.5181	19.2649	26.631	30.2568	26.9552	27.6708	37.2709	27.7518	27.6093	30.3774	20.2083	18.9621	17.2086	22.6869	25.5329	20.077	27.6351	28.3327	38.5954	61.0445	53.1919	57.1595	26.0712	30.7713	28.8066	39.4517	27.6666	32.1723	42.0939	34.9046	50.4288	24.2403	42.4899	43.8479	41.8445	51.6848	43.3647	19.7074	15.4547	19.2918	64.6133	62.2283	76.0942
AT1G08800	4536	11.4436	8.4253	13.948	12.8816	14.6072	14.3875	15.5769	9.56795	16.2526	10.2367	11.8947	11.6055	10.2487	9.05248	10.3033	9.27662	14.619	9.43907	9.70654	7.65116	7.66898	21.5669	25.0527	20.6213	7.50427	6.23124	6.5142	3.22353	3.09401	3.02876	2.95329	2.85736	2.92917	6.45754	7.46232	6.81072	2.2502	2.06405	3.39882	7.47687	7.55697	5.16182	2.40333	2.35951	2.23393	11.0393	11.8712	11.2723
AT1G08810	1206	49.5651	30.6812	33.7648	26.969	20.233	26.2074	43.37	53.6764	47.3897	43.4126	43.1337	44.3573	34.4095	27.3583	39.996	25.9679	34.0433	32.5505	25.4422	24.4263	24.9299	63.5667	63.4447	69.51	18.6649	15.5269	14.6227	7.49503	10.9862	11.1172	11.4271	15.225	20.2662	17.2338	17.3017	23.2877	6.39323	13.3085	16.7699	13.5064	12.5644	15.7964	6.91247	4.33643	7.11543	27.5897	28.1527	25.3787
AT1G08820	1716	57.5088	44.9849	61.776	21.4331	20.4545	20.3044	30.6942	45.7127	40.8338	45.883	61.2918	58.3205	30.1521	33.8935	41.2169	36.2184	44.1905	41.4311	25.392	24.3948	23.9642	49.7065	57.276	63.8243	28.155	28.1661	28.7751	18.8622	16.5859	15.5781	19.696	21.5146	21.3167	23.9727	22.788	31.0964	12.1957	17.927	19.3694	27.101	28.483	26.7309	11.4912	11.5527	12.2358	35.4682	31.1277	36.5116
AT1G08830	873	19.1994	38.9901	38.8381	119.025	78.0472	102.805	57.1803	16.0394	53.2415	50.7218	50.3293	57.9149	53.4014	49.5184	31.7771	41.6904	31.0064	14.3848	120.467	130.056	61.0514	40.8913	59.5353	26.7186	134.897	90.3311	104.234	81.842	95.4449	90.251	81.4869	57.3614	67.4549	99.5476	175.542	180.155	53.1595	98.0532	112.131	68.9545	120.229	73.146	44.0732	90.4153	44.5467	88.68	144.418	131.163
AT1G08845	1017	3.53162	4.70663	5.70814	3.43981	4.06038	3.39417	2.34593	4.75766	4.55648	2.24979	3.46967	7.16858	3.09905	3.0785	4.17767	5.23137	4.64827	5.15311	4.03768	4.92533	5.13075	3.41695	5.32092	3.49271	8.90743	5.35004	6.85902	5.03213	5.01813	4.63856	8.25155	5.11703	4.19358	8.89467	6.3831	2.76155	5.77627	8.54847	8.7207	9.98124	13.0824	11.302	7.09364	5.50109	6.10391	13.5241	14.8849	17.703
AT1G08880	1103	86.6012	81.3514	102.973	79.0331	67.3883	81.9544	73.0434	62.5438	54.7432	62.5973	53.6631	69.4443	40.8373	37.9918	55.5132	57.0048	43.9153	44.1067	42.1925	48.5487	37.2825	77.9995	73.933	50.3453	106.768	94.8783	103.533	101.352	87.6435	86.9635	74.4066	81.7204	67.0709	76.9347	73.5676	58.5634	82.4183	69.725	78.5288	90.746	90.9706	94.7522	66.859	68.8051	70.1844	125.816	115.284	117.524
AT1G08890	1874	125.125	15.2038	46.2867	124.971	73.8181	70.8586	76.5824	49.3696	59.0464	38.5672	45.7376	17.3801	24.0361	22.811	18.4041	96.3973	109.783	69.122	68.11	62.8138	82.9354	96.9877	85.4194	154.732	13.916	12.2547	12.8399	6.34841	7.01769	6.5803	5.42293	4.87278	7.09004	6.26366	9.48487	11.9893	15.0467	9.27833	4.55571	31.8284	31.7021	31.1218	10.8645	11.6819	13.2014	20.6557	19.9638	23.4417
AT1G08910	2909	7.87839	7.86164	6.44953	8.84054	12.7112	7.1197	19.8097	17.9687	14.7229	6.89376	14.6735	19.8215	9.48013	10.4728	12.7152	24.6487	47.2379	68.289	49.0528	34.5204	55.4776	33.2311	34.4789	26.0087	4.90704	4.12945	4.63423	7.1741	6.20774	5.14949	10.0041	8.53965	5.86439	9.21779	7.01348	6.75815	24.4601	15.8625	10.685	12.2538	14.9597	31.9392	15.2656	15.9292	24.2581	6.9081	10.4324	7.42687
AT1G08920	2041	170.529	54.9085	62.8216	420.812	455.042	265.898	191.167	119.575	157.76	141.185	141.657	80.2076	209.627	156.288	133.472	89.1022	83.1281	43.409	147.317	157.129	202.883	97.1006	88.6655	148.279	20.8472	23.2309	24.7691	12.1138	19.619	20.9641	8.90223	12.0271	9.96579	21.369	25.1798	15.1364	27.559	30.1447	29.037	25.6	22.0914	16.582	34.4825	27.709	28.9836	18.0375	15.187	20.2887
AT1G08930	2077	35.9026	24.6189	54.725	75.3837	55.5781	74.0606	45.6821	24.8489	30.4238	28.6417	29.1556	24.7074	43.9427	31.9449	32.4888	14.1466	18.3329	13.7587	28.063	31.0073	17.8849	100.183	110.092	79.5242	34.4956	20.2767	26.5662	30.5277	39.5502	40.9624	30.8772	17.917	26.1411	22.2429	31.2919	18.9306	17.5004	34.7739	33.123	15.6469	26.6463	12.2978	16.8266	24.301	16.8778	98.6169	104.223	97.0845
AT1G08940	1175	19.6504	18.0408	42.2455	18.0245	16.1342	21.4824	22.3352	18.0314	23.4237	14.5472	23.3468	25.1409	21.7939	25.1081	22.3335	30.1518	43.8146	33.7459	61.5463	55.7239	39.9674	38.1783	61.0486	49.1749	11.5645	11.0053	10.7394	13.1795	14.9511	14.0167	11.3354	13.3704	12.0059	6.69047	4.66975	11.951	23.9978	11.9522	9.09998	19.0863	28.1509	25.452	20.6023	25.0489	20.8994	27.5465	35.2144	27.2741
AT1G08960	2190	7.34108	4.44075	9.79632	18.996	14.9132	16.156	10.3913	3.74925	10.0668	4.24051	7.53653	10.2896	4.25748	5.33352	3.4236	4.85873	6.56445	6.9533	7.13554	6.26269	6.12678	11.7806	7.64269	7.62319	7.1448	5.96918	7.26515	2.73137	2.46478	2.4564	1.89836	1.38989	1.64783	7.17927	8.08099	5.12967	4.05714	3.6644	2.83861	5.71306	7.25656	6.65779	3.58698	3.66532	3.41814	9.47695	7.9985	7.72774
AT1G08970	1103	23.0265	30.4465	23.2644	16.8867	18.0383	18.1904	17.8033	25.3897	29.5358	21.5979	26.1091	31.589	24.8834	20.7427	25.6041	16.6629	21.0183	19.0053	24.7157	23.2472	21.4008	31.9827	24.9866	25.441	60.3526	61.4371	59.6893	62.2453	62.5517	63.0279	72.5918	81.4534	63.7991	57.0176	59.5548	58.5634	55.2562	59.4178	66.8059	55.5748	57.8828	60.1127	57.5568	63.4022	60.5009	66.8282	69.7325	78.6756
AT1G08980	1573	17.9947	9.32221	13.0505	10.8193	12.7679	16.4584	19.8341	23.7224	21.1571	6.75946	9.26251	11.015	11.2705	8.72695	10.804	11.2998	8.93347	8.10915	10.9496	9.09829	6.7134	39.5643	39.3618	30.8615	35.0774	27.2227	31.391	31.5204	29.6987	32.1471	34.0652	29.4006	34.3084	17.3206	17.8832	24.9961	13.211	20.8321	23.9757	17.9089	14.9781	15.2909	14.0646	14.1493	12.9419	67.123	74.9723	71.1918
AT1G08990	2239	18.1802	12.352	13.7529	39.7787	48.5388	39.7951	35.0818	17.9758	26.5291	12.2027	21.1997	12.6439	23.8715	14.3596	12.3901	9.39678	9.63118	7.28693	14.7739	16.2995	8.60062	12.9337	13.8267	7.66788	6.00761	6.91158	6.47605	1.66232	2.19167	2.25478	1.78805	1.79801	1.61176	5.14637	6.86866	7.52611	2.06616	2.38947	2.36927	5.34202	4.20913	4.04034	1.57524	1.14071	1.67167	5.0394	5.21564	4.02054
AT1G09010	3087	18.588	15.1858	22.8661	9.73967	14.9577	16.7729	23.1857	31.1341	22.8352	14.0389	21.0546	25.9783	13.4853	18.2166	23.0735	12.6126	15.5862	16.5923	13.0803	10.2767	7.96858	48.985	45.4953	41.462	17.2959	17.7171	16.8587	23.8984	21.4916	19.1958	24.4161	24.8733	25.5057	15.1748	18.2751	26.3837	12.2979	20.5804	14.7141	12.21	14.606	11.3426	17.2416	13.5923	13.1596	32.1486	29.6094	34.5266
AT1G09020	2487	28.0582	26.0899	23.7481	19.4267	20.9814	16.005	26.6393	29.0945	32.8612	28.1411	32.0383	33.1213	20.1181	22.2725	22.3092	20.1284	31.4804	21.0724	19.1254	15.8251	18.783	38.404	27.8814	39.5152	26.7116	27.1909	25.7477	10.7966	9.27366	9.41759	13.6519	12.0022	11.8062	27.4094	33.4356	19.1976	6.34806	13.1761	16.3642	26.9575	27.5289	26.8743	7.60648	6.5041	7.78181	27.2213	33.5934	34.7483
AT1G09060	3115	9.30653	8.43934	10.0744	7.13285	8.97828	10.7351	14.3755	15.7213	13.3435	9.1167	13.6666	10.4256	11.1719	10.9786	10.1895	6.24959	11.8289	9.84052	10.1065	9.34198	8.17614	14.3673	11.8372	13.7598	14.3204	16.9907	16.4304	11.3297	10.9958	11.8762	11.6905	14.7205	13.6388	18.219	16.6967	30.6545	9.7122	14.1694	17.6152	14.2727	16.9662	13.1881	11.4254	9.99525	9.81764	18.0053	19.485	17.3393
AT1G09070	1606	29.6057	69.5917	43.2714	37.678	73.0465	76.9738	39.5387	69.1115	52.3743	40.8966	60.3159	74.7545	80.4615	98.1478	98.1951	140.266	185.885	152.57	278.627	286.128	284.06	41.702	47.7211	33.3975	68.8841	95.4776	88.5776	383.633	442.499	459.93	205.369	381.079	236.45	91.2607	101.486	122.413	601.484	374.768	307.757	259.048	362.56	400.461	522.475	1005.16	1034.08	72.3079	102.383	102.015
AT1G09100	1524	16.2727	14.059	19.9844	9.67817	9.48354	10.9711	13.3669	18.3759	14.5582	12.7172	20.5398	23.4218	39.7242	34.766	22.7948	19.994	30.9765	20.3732	17.2893	11.1125	10.4346	58.1798	55.0782	87.8697	26.1182	24.3887	26.1259	13.5194	10.9477	9.775	25.0063	17.4601	14.1	20.28	19.8781	38.6997	11.8048	13.6033	19.5253	34.5427	37.5884	29.4002	17.3571	17.7166	11.6807	82.1971	85.4712	140.346
AT1G09130	1448	118.352	129.604	144.095	58.8968	64.4248	67.1958	102.915	148.445	113.657	112.375	113.67	119.528	264.731	232.434	248.024	98.3695	113.415	141.903	76.1743	69.8449	65.8939	154.102	143.315	158.879	169.768	164.651	163.738	144.952	122.069	121.971	153.075	191.903	153.272	192.844	178.526	215.292	147.166	241.084	255.875	184.116	170.688	208.004	159.32	128.341	150.741	257.884	266.686	270.308
AT1G09140	1314	21.021	25.4418	31.758	26.3354	21.1413	28.1581	43.1574	89.7142	30.4569	28.9871	26.2479	25.1474	174.197	133.705	95.1	87.3282	97.8753	77.4345	99.3073	101.746	79.6103	56.8193	56.8892	51.2718	33.2171	33.2876	30.1224	72.7859	79.6945	82.6987	88.1802	127.93	100.243	58.0242	38.8758	34.1978	262.093	166.425	152.339	258.525	238.932	204.512	242.426	236.302	222.874	75.7153	83.88	86.8685
AT1G09150	1213	18.3298	15.5339	13.4557	14.5759	12.6887	11.5608	18.307	16.6809	16.5543	15.201	17.548	20.5286	15.4815	23.5274	20.3977	13.3576	13.1864	17.3633	13.0709	14.6498	12.393	17.3626	16.1846	21.865	47.9772	39.2633	43.6796	31.4509	28.3992	24.6989	36.051	28.0078	27.9926	42.0813	41.9853	43.9913	32.4476	40.2465	42.3662	51.5081	48.292	58.2587	30.2658	24.7655	31.4583	65.317	62.6957	67.6819
AT1G09160	2186	43.5012	35.3129	39.103	24.8265	19.663	23.3901	45.9229	48.6953	36.0371	43.8988	45.9788	36.9456	34.1222	32.9961	36.8139	27.9888	31.2234	27.9998	22.959	21.9322	23.5289	35.7437	32.2387	46.9061	23.1061	19.4273	20.0785	12.5265	11.3138	10.8658	14.7569	14.0591	14.4824	20.592	19.4794	25.6953	9.50637	12.8489	19.8308	20.2303	20.7529	22.785	7.04042	7.78914	9.1874	23.0952	20.511	19.4371
AT1G09195	2135	5.28716	3.34519	7.72369	2.30281	3.07705	3.73885	3.35242	4.70428	3.61744	4.79103	5.75802	5.09992	7.13508	4.7377	4.0971	3.62465	7.5525	8.47555	4.86176	4.46889	6.11004	7.10248	7.25014	9.31693	2.05722	2.68086	3.047	2.24138	2.94199	3.10114	2.95696	3.03536	2.68908	2.62287	2.42521	2.63091	2.64832	1.56617	1.82469	3.05912	3.11588	3.29003	2.47795	2.62042	2.22344	2.85461	3.47765	3.37311
AT1G09200	764	103.425	136.841	88.9784	88.4843	45.6967	75.3966	108.096	59.3974	99.6191	96.01	86.7116	170.401	46.4097	69.1923	91.5948	39.4085	24.4959	31.3211	43.2967	45.4262	41.4667	82.9752	58.1461	56.2568	270.558	178.228	204.664	578.596	447.296	410.45	488.438	355.357	413.519	147.015	192.09	242.619	133.694	197.825	219.912	78.9983	78.2452	84.1389	128.421	143.113	137.771	166.335	145.208	188.523
AT1G09210	2201	462.935	293.834	253.24	538.122	330.629	311.066	408.822	241.351	380.946	353.873	331.76	341.902	241.046	265.836	252.307	384.393	515.794	397.682	406.196	388.08	389.194	176.448	156.264	272.956	152.035	123.699	128.944	81.0786	54.7121	51.0257	73.8761	56.2993	57.6838	108.863	114.886	173.537	116.735	87.5061	74.5647	227.059	264.926	231.906	109.111	125.214	116.756	70.1232	63.832	125.643
AT1G09230	1605	6.55354	5.44394	5.29436	4.30033	5.02873	4.90627	7.43242	11.6476	4.98697	8.30183	8.936	6.96098	6.13656	7.05244	6.38432	7.60904	10.0868	5.35993	10.3049	8.0252	5.26364	20.864	19.3669	17.3362	9.40691	6.47187	4.98102	9.48292	6.9709	8.45664	10.8888	13.1531	8.48274	10.9366	7.22253	10.499	9.88228	8.33338	9.9155	8.08955	10.4196	7.3604	11.1872	11.0634	8.5886	17.7547	19.3575	14.5827
AT1G09250	1287	6.97681	5.54932	4.64137	4.26092	3.64608	3.52026	5.84652	2.90511	5.56453	7.42494	9.8173	8.68095	2.65298	4.30393	1.55352	10.7105	12.5288	2.53542	9.39459	9.73011	6.27462	3.68196	3.3246	1.28799	32.3142	36.841	35.2609	13.8917	14.1076	9.8388	12.9811	10.9099	16.3141	29.7881	27.5017	26.1864	15.9186	19.226	14.7484	40.2923	51.5457	32.6642	14.0759	15.0255	13.1224	19.2619	21.1719	13.4295
AT1G09270	2181	50.3841	46.5416	56.3202	20.505	20.8269	25.6694	38.8757	52.3363	34.9608	50.6025	51.9818	52.3546	36.6691	46.0465	42.5133	38.1431	53.0589	49.8714	33.0008	28.107	28.9375	50.0207	47.8341	52.3339	38.2629	41.2763	40.824	35.6848	31.4993	31.9131	40.6303	41.3736	42.7195	41.6733	36.922	48.933	31.2443	40.4748	41.2347	49.1041	52.0223	46.3576	33.5922	33.4028	30.7647	45.881	42.9339	59.2703
AT1G09280	1964	5.87812	4.52621	5.26903	4.52522	2.19812	2.63635	7.19517	8.73463	4.71888	5.68787	7.0128	6.89379	6.01783	5.51807	5.85359	6.58758	5.77013	3.52429	5.63353	4.97943	2.90984	12.6536	13.456	13.5042	10.0635	10.7217	9.69745	7.41113	6.29634	6.5316	8.82005	8.44907	10.7741	10.5276	9.12892	17.1598	5.4961	4.42658	4.93779	10.5774	8.7502	8.88701	5.0609	5.38753	6.50739	16.2706	16.2596	17.784
AT1G09290	1337	8.05908	8.58096	7.61414	4.52587	2.80778	3.71134	6.86326	11.8438	9.24247	10.9726	7.49202	6.72753	7.07196	5.40389	5.9817	6.51156	7.07149	3.54997	2.73004	4.1033	6.41165	23.8647	14.213	21.1655	13.6537	9.40754	10.552	5.86587	5.65221	5.26159	10.365	6.60959	6.50246	10.3098	8.78588	12.6036	4.50361	8.00303	5.70354	11.5356	9.81304	6.76614	4.67639	3.72962	5.5989	22.792	23.8307	20.1989
AT1G09300	1950	2.36813	3.8184	3.75363	1.21216	1.25134	1.71487	1.69406	2.29332	3.16851	2.07062	1.98469	2.71905	2.5591	1.91432	2.30698	3.96853	4.91492	4.25951	3.91914	2.44643	3.313	11.4484	9.9386	7.34704	4.43441	3.58747	4.13995	3.61288	2.61715	2.16454	3.75076	3.22262	3.36479	4.74936	3.76497	5.76102	3.23849	4.11541	4.6757	7.50575	5.49629	7.91383	3.94624	2.37007	3.27706	16.0917	16.4133	19.9429
AT1G09310	989	1702.36	1649.09	2719.23	1088.02	1400.26	1387.16	1380.42	2123.36	1408.2	1651.28	1646.3	2174.32	1482.65	1627.39	1603.4	1249.51	970.51	944.222	968.568	908.283	979.83	743.73	583.166	693.416	2438.96	2537.62	2476.23	2999.58	3136.9	3172.48	1836.92	3262.38	1547.95	1706.91	1719.48	2467.73	2765.28	2338.95	2494.83	1642.69	1710.94	2260.91	2304.73	2778.61	2749.11	1044.85	1064.37	1179.63
AT1G09320	2113	7.89189	6.18471	8.83935	4.38511	2.5761	2.7057	8.33804	5.13491	5.58234	3.94917	8.13439	8.60331	6.02852	8.32031	7.33328	7.6109	13.2089	15.1153	7.66548	6.99889	4.76253	14.9509	16.0806	17.6511	4.74191	3.34417	4.3028	3.83744	3.01907	4.03429	6.04837	5.15807	3.88154	2.19149	1.64583	1.32915	4.30924	5.06392	4.07964	7.37363	5.94684	7.30335	4.47641	4.83494	4.27717	9.43253	8.39232	8.35017
AT1G09330	1177	11.189	10.6512	19.4428	16.307	25.5158	21.8125	9.9792	13.0802	12.1692	8.34757	9.09073	11.5838	10.1532	9.92388	7.43186	8.42405	6.54726	5.04068	7.94672	6.89032	10.4499	12.7045	12.2959	9.75791	59.007	55.4131	60.6645	32.5258	34.6044	39.4472	28.1269	18.4365	31.218	50.4135	58.0429	35.7922	35.7484	34.6593	38.3099	45.2614	48.7486	35.6265	36.776	26.0397	29.163	47.0924	46.9748	52.314
AT1G09340	1876	2278.57	2017.68	1625.53	723.375	691.57	646.937	1388.85	2865.58	1460.14	2258.04	2035.06	1315.04	1780.2	1828.71	1645.41	1351.8	1316.69	1121.27	648.331	681.887	802.046	1414.76	1202.58	1107.03	718.762	961.624	902.263	1118.22	1073.66	1057.42	1149.18	1544.28	1126.9	1141.53	1058.87	824.883	977.969	1147.15	1237.04	889.072	696.555	749.814	1042.14	736.863	940.388	666.074	571.571	545.494
AT1G09390	1498	37.6201	13.035	36.5063	137.909	115.903	140.923	53.6605	18.597	55.5878	18.4186	28.7988	23.133	18.4973	22.5078	20.1874	2.50227	4.02032	2.37632	9.13734	6.44882	12.5233	13.6375	10.5012	18.6536	22.5399	20.7081	19.6206	10.6927	15.5273	16.6297	9.19965	4.32609	7.77463	13.0837	18.3143	14.9986	1.71567	8.03575	8.24447	2.52142	2.52882	2.20244	3.7457	2.76044	2.49857	10.2262	9.6242	13.2205
AT1G09415	655	65.1486	75.2825	68.4625	62.3586	74.7936	77.8976	65.8444	73.0873	69.6753	86.5076	59.2599	62.1571	69.7713	51.8435	46.9321	50.2124	38.5578	23.8523	55.0296	55.1707	46.4705	93.5679	135.837	117.68	22.4219	21.792	20.103	17.7574	21.4266	23.3754	20.3346	14.9907	24.0416	15.1258	9.79287	17.1511	23.5427	10.21	15.5651	25.7092	20.3127	20.1481	17.8673	18.5682	14.0767	36.7159	46.4427	42.33
AT1G09420	2160	3.24643	2.98989	3.07709	4.81496	4.17112	3.64563	5.5227	6.68625	6.69608	3.98786	2.5822	6.75042	4.19502	4.45987	6.01666	2.91094	7.04536	6.59209	6.60095	8.50304	7.07463	11.603	14.6238	11.4017	5.14708	4.80896	4.1366	3.60009	2.04465	2.29894	4.34847	4.68217	2.96172	4.68647	4.15028	7.80138	3.63755	3.09608	6.17818	5.35524	4.91916	6.8488	3.2657	2.6464	3.93052	8.31218	10.3789	7.83507
AT1G09430	1977	38.8433	28.2469	41.109	20.6122	29.0522	26.463	33.4186	57.403	38.0711	36.4898	38.6334	33.5718	28.0978	27.7135	36.7868	37.1249	52.2776	46.8149	26.3093	35.7127	20.8633	78.9914	66.0102	59.5906	52.9027	44.4632	49.2785	45.8889	40.111	40.6064	54.792	46.2885	53.2674	51.0393	41.4355	62.5057	48.6196	55.4757	46.1184	70.49	74.4952	75.5274	48.6544	48.3535	46.4528	85.7336	88.4202	87.2424
AT1G09440	1847	19.6774	16.8247	19.587	14.7428	17.8859	16.5865	13.5134	15.6387	17.7904	17.2701	20.5222	13.5845	12.3715	12.5828	12.3135	8.64153	5.32925	6.10313	6.60796	5.424	9.68608	24.3448	19.8955	25.4499	7.35695	7.42202	7.80807	3.95829	4.62287	4.74972	4.25171	5.05033	5.32865	6.0054	4.97913	1.52057	2.70346	3.62075	4.30817	3.74914	3.15152	3.1692	2.16995	1.38281	3.01497	8.47225	7.61052	10.3325
AT1G09460	1466	7.64159	7.56675	6.0259	7.80378	6.65785	9.34488	4.75709	3.15048	6.51346	8.72174	8.15273	11.6252	5.01641	4.10698	3.92103	6.2685	11.9267	7.21713	7.78066	7.48447	7.0339	10.4155	9.35689	9.85343	8.89445	6.8445	5.50676	3.3549	3.14647	3.66952	2.04814	2.34422	3.58054	9.25567	10.2268	5.74726	3.80678	1.8247	4.69281	7.56834	10.8403	5.66258	3.60875	3.8992	3.98535	9.66288	11.5553	9.08796
AT1G09470	1237	12.9967	9.02897	11.6304	5.27391	3.03477	4.27298	8.90171	9.71951	7.83279	8.48669	11.1343	11.6342	6.05123	7.69031	10.7081	2.44373	4.60683	4.1567	3.22737	4.14578	2.81216	6.21439	9.97	8.80602	7.87804	7.76885	8.23695	5.10429	3.8083	3.47907	2.36507	3.65133	3.31515	3.91755	2.99878	4.54082	2.43384	5.40625	3.55136	4.77098	2.9877	3.35543	3.11042	2.85128	2.36157	5.99218	6.29362	6.11291
AT1G09490	1339	10.0269	9.75974	17.656	6.14317	5.04646	7.16991	15.3507	15.4397	11.8504	7.1366	10.9662	7.35388	7.64985	6.74477	5.78612	8.21759	9.62414	10.634	6.8149	7.57087	6.49486	10.8528	8.64662	10.169	25.524	28.0749	30.9648	15.8837	17.8109	17.43	20.5841	21.1924	27.686	23.8862	21.297	12.5847	10.5293	13.4849	14.2995	28.1495	23.2539	19.7912	14.966	11.263	10.6357	20.4822	18.7346	19.0931
AT1G09520	1160	4.49695	8.84232	8.77595	3.50481	3.23621	3.99866	3.79704	5.56154	4.23689	8.4699	7.06516	7.9173	7.585	6.43606	6.03262	6.8797	8.09467	6.13747	6.29321	5.86036	7.81839	8.44248	12.6931	9.28849	16.3287	13.8888	13.8512	13.0635	10.9988	11.2727	14.6014	13.1201	14.2822	19.3098	15.7227	21.79	15.8889	12.1067	15.8629	24.0138	23.019	21.836	16.999	15.727	14.6378	25.7728	26.4727	22.3498
AT1G09530	2280	7.83894	10.8303	14.5388	13.3943	19.7579	13.1527	14.8912	22.9901	14.1038	11.6291	18.9213	23.2135	13.2474	13.6261	9.86538	27.047	42.2627	39.5092	36.8708	39.0221	29.4246	30.8523	36.3187	27.6273	18.7221	21.8495	19.1132	10.6691	10.6752	11.0712	14.1822	20.0685	10.7917	21.6795	23.7266	29.5631	30.4674	19.9453	18.6133	43.7278	54.3021	41.3573	28.2663	28.5385	28.3077	35.4	44.5474	34.7445
AT1G09560	1227	176.537	179.946	222.024	232.402	285.604	252.49	132.071	75.7609	127.948	139.417	168.747	146.073	115.482	128.857	125.063	50.357	49.6632	51.6569	74.0908	66.2898	44.3488	80.4156	90.3588	63.3025	171.262	148.581	147.621	90.2427	80.386	78.5798	80.252	85.8655	60.2927	187.03	217.672	203.713	43.6875	99.1957	119.366	88.0525	79.0663	84.3092	45.9913	43.1178	45.9051	115.719	118.027	107.408
AT1G09570	4387	34.2102	27.2774	40.8871	27.3709	33.2444	30.9081	46.2679	45.1866	43.9801	25.5866	44.4984	55.79	32.8979	37.6868	30.8772	22.4909	41.1985	31.2625	32.2407	28.8168	19.1723	56.3846	81.4685	64.3428	53.9073	45.5994	48.0414	35.2087	28.1655	26.3358	52.1217	35.3185	38.4004	39.0548	42.472	57.6167	14.261	26.677	23.9007	36.6631	47.0713	32.4838	18.893	22.9271	15.1282	72.0526	92.2632	73.6247
AT1G09580	1093	21.8288	18.8382	25.8634	44.3763	34.3459	38.194	21.8281	15.4939	23.7678	19.7021	13.0178	22.5225	10.8134	14.3222	16.692	9.84586	8.17614	9.49913	9.28796	7.41986	4.88766	10.3088	8.40508	12.4577	31.7709	23.7265	27.9664	10.5806	10.3261	9.69213	10.1431	6.28842	8.55436	18.2273	20.9288	20.5562	5.30744	11.6252	11.8302	12.6709	13.0181	10.8083	6.01369	4.56221	5.51244	18.6872	13.1903	19.4371
AT1G09590	872	187.605	270.804	181.87	99.8612	63.7148	78.8001	117.859	106.268	151.534	197.564	132.886	320.852	111.594	161.016	191.455	107.604	73.0749	108.293	74.5605	77.8221	74.6564	157.232	133.062	159.409	596.715	426.404	462.627	245.96	199.775	171.123	301.512	257.521	215.953	492.998	332.61	637.709	174.988	426.407	524.795	309.523	316.176	373.106	133.658	132.78	147.927	495.855	513.111	514.104
AT1G09620	3720	36.5741	38.1118	37.9503	15.6564	13.5225	13.5998	43.9075	38.6066	33.86	37.1208	42.8689	55.1798	19.5571	28.8741	31.1732	34.2595	46.8098	43.2473	20.7278	16.6392	19.2368	117.08	93.8431	95.5815	26.6025	20.5908	22.3124	34.8396	19.0482	17.2865	35.473	26.6589	27.2948	28.0223	31.8265	37.7486	17.6273	23.73	20.4322	23.6914	28.9354	20.4558	27.3227	20.1068	22.1843	46.1389	42.6698	61.7556
AT1G09630	1093	24.8019	20.9236	26.8641	17.9062	11.8493	18.7516	22.3318	16.2988	19.5281	16.008	20.3078	36.729	14.8984	13.7713	14.1768	8.51833	11.1385	12.0322	9.60104	9.60218	8.41132	19.5579	18.1918	21.3407	45.5844	39.9536	40.1569	37.8227	36.3659	32.0295	24.1604	21.5603	22.2113	36.8488	37.6153	35.9734	16.3254	25.6978	33.8981	18.1425	18.6818	24.7324	12.4674	12.7964	15.2845	36.6962	38.1861	32.6147
AT1G09640	1950	106.61	133.527	106.137	40.8255	39.6577	45.0292	91.0089	92.1089	72.5156	121.2	116.338	212.668	54.0105	86.7617	101.251	94.9346	110.22	123.526	60.3664	61.0996	57.7863	212.552	205.097	193.877	139.226	95.2309	111.055	114.385	81.7355	75.0373	134.83	112.338	105.907	159.435	134.311	164.189	88.4559	107.343	115.362	147.008	132.432	137.755	109.015	82.2663	92.2725	233.731	207.273	267.567
AT1G09645	870	23.5906	20.3483	37.9082	20.9745	23.948	28.7656	21.9385	27.2178	16.4633	20.5753	19.1021	18.3921	19.6229	17.4396	26.4286	14.1764	14.2169	11.7066	16.5197	20.8368	17.8502	21.545	21.8422	18.5089	31.8685	37.118	35.1349	15.8137	23.9153	21.1185	21.4154	19.7507	23.5681	27.4793	29.8465	22.5971	14.9394	18.4484	15.5295	26.5011	26.975	18.4719	13.4518	15.5173	11.8571	25.8438	29.4141	21.9359
AT1G09660	1396	10.6588	12.9533	7.65394	8.73691	5.64714	7.49532	16.8274	20.4809	16.396	11.6658	12.3123	8.00314	11.1003	8.88461	10.0256	7.18913	6.8654	4.74574	6.37323	8.62866	5.6957	14.3322	11.8093	7.71823	41.1963	30.5731	33.013	29.28	19.6145	21.224	34.8547	26.376	27.9656	34.7135	28.6206	32.1891	13.045	13.4134	16.0312	22.6598	16.9434	16.391	18.2595	12.0228	10.9861	36.4009	35.0615	37.1429
AT1G09690	968	221.21	332.798	269.521	153.055	101.219	143.196	213.289	161.088	246.465	262.089	182.618	503.238	136.749	155.745	255.861	144.525	121.821	214.924	106.523	122.836	126.548	220.725	186.299	260.657	814.883	644.647	699.651	434.62	333.26	293.599	529.062	336.764	463.293	682.179	460.892	893.612	299.716	424.189	449.544	552.126	541.482	624.271	248.424	199.395	245.576	750.337	781.842	822.455
AT1G09700	1806	7.95495	8.8347	10.5283	4.44995	4.67692	6.45075	4.47123	6.00778	5.44273	10.5824	7.94146	7.96874	6.32616	7.00097	4.5667	8.436	10.9722	9.25302	7.64219	5.74525	3.50837	11.3117	12.4731	11.342	7.90397	6.06459	4.90403	4.01135	3.20622	2.70373	4.7319	2.33784	3.99639	6.43987	4.32192	6.22037	2.64286	5.18413	4.31418	8.49635	8.59485	9.01627	3.90582	2.9631	3.18451	11.72	11.0164	12.3615
AT1G09710	2159	1.58436	2.60417	1.28596	2.27722	2.34734	1.4989	3.23015	2.37693	2.53658	2.18187	2.21434	2.41198	3.83201	1.67323	1.50486	5.32053	5.84886	11.4499	7.29083	6.40785	11.2786	3.56054	3.20589	4.38732	1.46219	1.40735	2.17817	2.24725	2.27288	2.07	2.81711	2.09203	2.73516	2.29444	1.53918	3.90249	17.3799	5.88528	5.37482	8.27349	6.41926	20.4573	7.64825	5.57692	15.8985	4.15802	4.07337	5.00342
AT1G09730	3386	19.5984	17.9288	20.9215	9.99654	8.37057	10.3538	18.6992	18.0355	22.1873	14.2302	23.1286	24.1876	14.893	16.9992	16.0907	14.8199	20.9419	13.375	12.5653	14.7935	11.301	26.6837	32.3349	27.1004	8.99903	7.84672	7.45353	4.27909	4.26078	4.08187	5.8208	5.21974	4.69913	7.88744	9.12948	16.5889	3.57829	6.91269	5.70371	9.10993	10.26	8.51796	4.40325	3.66374	3.18138	14.059	11.7729	15.9515
AT1G09740	1011	13.1953	21.5686	16.1442	15.0566	12.6247	13.8706	9.98398	17.9834	11.1116	18.1051	24.657	9.83336	20.0036	15.4838	14.8322	20.0929	19.9204	12.4213	24.3699	22.5315	8.47911	24.1647	26.887	11.7114	65.7088	72.4794	73.4162	67.9753	73.8742	68.9271	62.9773	85.4663	66.1976	68.3841	76.746	86.1161	105.316	87.315	82.8874	99.6264	101.899	97.4795	97.046	107.908	95.1721	122.683	152.228	120.027
AT1G09750	1578	96.1375	72.7525	60.0874	553.449	395.265	507.977	260.399	23.3221	225.673	64.3099	109.067	101.281	105.357	150.94	107.065	28.1984	27.4131	15.2896	185.12	151.838	87.5488	76.876	72.4132	29.8633	121.686	94.6193	97.6494	60.0612	52.6788	53.129	25.907	17.3604	30.1456	83.2577	136.491	105.007	32.7135	45.3464	60.4584	34.4577	31.2666	37.4317	53.8451	50.6372	42.0001	90.0315	94.1494	89.9058
AT1G09760	1190	68.8438	51.3333	58.7517	33.37	26.1834	23.5684	53.0522	67.2122	44.9588	59.9435	48.4963	52.1144	47.2319	45.0297	49.9846	44.6068	47.9967	29.9968	28.2765	26.5587	35.1832	86.3671	86.4001	100.493	74.9715	54.6296	60.7922	38.0349	31.9996	29.1405	45.676	34.655	33.496	64.7944	62.0197	77.8826	27.768	42.1483	49.5235	61.7612	50.1571	52.6771	36.7784	25.5508	29.4581	97.7929	86.1388	103.182
AT1G09770	3199	159.724	125.451	118.691	55.86	33.9726	45.9269	96.4948	71.157	119.089	141.532	131.014	163.051	50.7802	55.6724	53.9065	138.757	210.79	176.435	82.7226	71.8041	73.5948	203.531	247.443	281.516	33.8526	31.2115	32.1694	17.7222	13.2228	12.4957	21.0102	15.0399	17.3827	25.1128	20.9932	54.4316	13.4512	12.334	10.4419	47.4251	54.1833	45.2125	17.6904	15.4356	13.8118	62.8958	55.3427	55.6047
AT1G09780	1966	230.492	154.276	222.272	289.945	278.686	253.217	355.845	191.929	263.274	195.45	216.712	363.41	118.898	166.538	214.456	111.936	167.23	196.204	97.7613	100.215	83.4779	381.794	319.48	411.82	153.383	121.844	133.673	152.534	103.784	94.675	141.604	113.921	111.887	108.292	97.5644	219.994	92.7783	136.404	149.374	105.746	112.697	113.465	96.8747	78.6892	87.8068	267.102	208.959	284.071
AT1G09795	1516	20.42	23.004	21.4772	11.8497	12.3813	10.8155	19.7324	32.1583	21.6747	22.2837	20.0475	31.2273	12.1274	14.6946	23.9042	21.6947	23.9209	31.1776	16.1767	15.4979	18.275	39.3848	33.8688	39.4415	51.335	50.9924	53.7167	37.7473	28.7437	29.6981	48.3468	40.7394	41.2248	56.5438	38.1817	87.0708	42.5279	44.5542	43.1386	60.7818	61.312	78.3463	40.079	35.5399	46.006	90.7255	97.9047	113.059
AT1G09810	1785	4.55126	6.08679	4.99614	1.90686	1.47216	2.71943	5.34635	6.11953	3.4614	6.48446	5.73921	10.5555	4.04635	3.84524	6.30058	3.25152	3.44647	3.71151	3.64239	3.2739	2.29683	12.9197	11.7738	12.6031	6.1515	4.98792	5.62037	5.47345	3.46387	4.59014	7.15978	3.79555	4.68668	9.0495	6.71068	9.44032	3.04419	4.49582	6.50097	4.8492	5.5385	4.71023	4.31102	4.36067	3.42655	13.6573	12.7209	12.9104
AT1G09815	726	17.433	19.7795	9.85029	16.0185	3.61956	8.4692	8.34198	7.77543	14.313	21.8755	17.4034	13.9544	16.8223	15.4253	15.1468	22.6509	16.0556	8.03582	21.9959	21.1914	25.6689	23.0625	23.5744	23.9741	49.533	50.2227	50.2006	35.5203	38.1216	39.5569	47.9327	33.1355	36.3766	46.2796	40.3437	42.553	47.0321	54.3477	49.6639	47.9073	65.5416	42.5123	32.6815	48.9168	30.4298	68.2924	69.9008	85.3081
AT1G09830	1922	21.7126	24.1139	18.2536	11.5111	6.25017	8.58701	22.9166	27.9971	16.7309	23.8789	22.9787	37.0449	15.305	17.9184	27.3069	19.1251	21.8666	24.3345	12.8189	12.9688	15.6428	62.4592	45.7026	62.8976	31.2074	25.2943	24.2637	23.9987	17.6678	16.4921	30.2429	18.8511	23.5553	22.58	16.566	48.2208	17.2306	28.8796	29.2823	33.5719	30.4296	35.2174	22.6044	17.465	18.4289	65.3475	57.6457	71.1916
AT1G09840	2128	11.4932	8.03344	12.8493	7.24218	7.67384	6.23501	10.0904	13.5391	12.5377	9.86657	9.36082	9.34354	8.51621	6.847	9.04326	4.48889	6.87743	3.90321	4.23454	4.20336	4.14514	14.2517	11.7685	11.1281	27.7994	27.3949	26.9976	16.241	15.7269	16.1012	17.1489	17.1185	16.573	28.9971	26.6925	21.1165	6.9359	7.8566	9.93246	16.0855	14.3281	14.5537	8.43769	5.31524	5.79139	33.4004	35.399	31.8115
AT1G09850	1752	18.4503	15.8288	29.1488	109.065	131.99	121.355	61.5936	12.2185	47.609	17.2847	14.9431	31.6144	17.0149	23.1623	24.2505	23.6035	27.6106	33.412	83.7905	73.3143	89.6325	34.2599	30.3122	39.6703	19.4289	16.6572	18.6997	13.4672	11.6517	12.8016	7.60225	6.44506	9.36265	13.7685	12.5714	12.8242	33.7396	17.5586	16.4639	30.272	27.0539	39.2421	39.896	33.9458	37.2036	34.5044	30.8173	39.6663
AT1G09870	1972	9.49693	8.66894	20.0947	18.3151	25.8897	24.9985	17.217	15.8742	16.5203	11.4661	8.71601	15.124	7.25869	10.5029	10.7725	9.19746	15.0072	13.2377	14.5762	14.0915	13.0411	16.7675	14.4863	15.4308	18.6534	18.418	19.7932	15.6721	14.5821	14.8568	19.0521	15.8337	13.8913	16.4919	20.8486	17.0902	18.1343	17.2953	15.678	22.9843	20.9434	22.883	17.3161	17.5155	16.4802	24.3486	26.2095	26.2938
AT1G09900	1797	42.3534	40.3781	29.9171	15.2582	10.3408	9.60453	23.6936	13.4628	22.0363	60.3671	52.9548	54.2691	14.835	25.3967	27.9546	41.1128	44.541	35.8768	19.7407	16.7248	27.7927	127.631	103.856	157.475	19.0187	11.3642	13.8699	3.21775	1.63845	2.02644	5.18403	3.66092	3.0123	18.5175	12.8587	18.7546	2.37005	3.34935	5.02767	19.0921	15.7333	13.7402	2.49797	2.50418	2.43845	37.7652	32.3321	31.6598
AT1G09910	2234	2.64127	5.30557	4.66987	2.03148	3.27677	3.23516	4.60041	5.28339	3.33142	6.38611	2.64952	3.56008	3.52701	2.04827	3.69179	2.27326	2.95669	1.32786	2.04234	2.18881	2.11326	6.74059	4.33757	5.61803	6.26681	7.46476	6.49055	5.20639	5.13999	5.59401	6.8925	5.88959	6.60834	6.363	6.74566	6.2858	2.43236	5.08899	4.52653	5.03696	5.08708	5.28802	2.58343	2.55874	2.49268	10.5806	11.8098	13.0557
AT1G09920	981	141.742	120.048	126.157	53.2015	51.852	59.8183	69.5931	128.537	94.617	110.855	160.357	121.126	108.297	117.962	115.153	137.802	160.54	143.333	102.205	115.13	88.9038	94.5697	107.758	100.54	54.8462	62.4507	61.2002	35.7045	44.5195	52.2217	37.8275	44.2402	40.465	48.5204	49.7088	62.9836	57.4123	66.1255	56.4412	74.1171	75.0647	75.3996	51.8045	43.6401	46.6218	46.3428	50.7022	50.2863
AT1G09940	2201	9.82984	11.1154	19.4947	7.73225	11.6833	11.0272	12.6741	16.6541	13.2065	12.7803	13.8083	11.5717	8.05476	13.5681	10.9008	20.4365	24.1847	23.2715	17.3092	17.3395	14.3937	21.7689	23.614	20.3345	11.5991	12.9703	12.3923	8.6363	10.6125	9.06205	12.3477	11.8666	12.1479	9.88332	9.12907	6.38004	14.2124	13.6728	12.7287	21.0219	20.6114	23.4517	12.9651	13.9802	13.1895	25.1082	22.2053	23.3945
AT1G09970	3595	138.276	121.798	147.18	283.803	256.724	285.595	255.606	89.2786	263.854	131.595	161.258	156.547	69.3689	74.9296	67.9206	98.7172	144.754	87.4392	149.823	139.633	97.6966	301.53	433.162	288.053	46.35	46.8985	47.5281	31.3551	22.1948	19.43	32.5946	18.6819	26.0537	38.133	37.5119	40.6236	12.6844	9.11514	7.60858	42.7483	51.9414	33.6305	12.9323	19.1821	14.4235	114.684	134.967	93.6507
AT1G09980	3307	10.1626	8.31696	10.0237	11.2074	8.91108	9.19854	11.0991	11.7493	10.0635	8.13972	7.09056	8.93273	9.05398	8.3385	4.23214	6.50833	8.61604	5.77082	9.6922	9.16024	6.23629	13.8516	13.5854	13.2116	13.0739	11.1111	11.7318	5.54698	5.13418	4.88011	6.30907	6.829	6.05144	13.8071	14.2784	12.7389	4.21889	4.04447	4.31105	12.0164	11.6785	10.3949	5.42952	3.75126	4.41678	13.1247	16.3919	12.0861
AT1G10020	2164	15.886	17.2742	11.9357	9.56842	11.2759	14.5057	21.2019	16.329	22.1925	19.5293	30.8239	21.5264	24.7595	13.9113	15.9378	6.0905	8.40888	4.56938	6.74688	8.3771	5.33922	11.6788	15.5853	7.11292	14.9687	15.837	15.7552	7.09474	9.79616	7.64895	9.32125	9.2109	7.88332	11.8438	13.3206	20.7652	1.96811	8.34397	10.5716	5.45443	6.14825	3.39348	2.44475	2.81012	1.7296	7.68788	9.69353	4.82547
AT1G10030	931	8.08312	10.3644	9.7598	8.32756	9.27413	8.57405	7.49076	11.1817	11.0106	8.38478	5.37961	15.2548	5.21904	6.20838	9.3956	3.37682	4.72986	4.77944	3.55303	5.50841	4.1368	6.22097	2.29794	3.56098	43.1964	44.7047	46.8078	20.9884	24.8783	23.4684	24.7259	17.6129	26.781	37.9398	43.7456	48.2663	14.9859	15.0847	15.7584	26.1171	28.4825	25.7209	13.2592	10.059	12.355	22.912	22.5315	23.5928
AT1G10050	3230	7.41313	7.10387	10.5492	7.37652	7.49639	9.15065	11.3069	7.4446	7.9993	7.83373	7.25959	7.62139	11.0181	9.46929	7.66018	11.3803	14.395	16.3782	11.7243	10.0063	13.5392	10.8238	15.7794	13.8198	1.95472	1.99079	2.13537	3.35403	3.43348	3.12598	3.09864	2.61432	3.35177	2.43384	2.41653	2.60851	7.63862	6.83246	6.95433	4.77495	5.72103	10.9063	4.56628	6.55177	7.631	3.85023	4.30726	2.00664
AT1G10060	1769	15.4209	5.11104	20.8311	11.9187	13.2632	16.7691	13.6942	14.4633	16.2728	6.01053	8.42929	5.56633	8.16589	5.10528	5.36861	24.8804	25.2953	16.8249	31.3371	31.2148	22.0523	31.1924	36.4235	29.1154	10.8625	11.3443	10.8107	23.1062	26.1863	26.9946	23.6756	29.8064	41.9125	6.63545	4.456	6.35047	33.872	15.1216	9.13682	25.1325	28.6742	24.3658	40.6001	51.0138	44.1223	27.3755	28.7689	22.3905
AT1G10090	2910	12.9596	4.51693	12.6922	26.0251	29.2838	24.9474	17.091	6.60053	16.0207	6.38263	7.04088	5.79149	5.55074	6.82775	6.09778	10.6788	11.7053	8.01925	8.93701	10.0821	9.05097	20.4818	18.5093	17.1297	10.3295	9.39735	10.5581	4.7278	4.14831	4.37983	4.36537	4.15026	4.28404	5.69901	6.74549	2.89536	4.61781	4.36643	4.27255	10.9786	11.335	8.74094	5.01332	4.01227	3.76451	13.3303	11.3454	12.8688
AT1G10120	2262	14.5929	17.8694	17.0721	24.4939	27.7982	24.3687	24.0966	12.2185	32.4673	15.8866	25.2112	22.2262	13.1787	14.0007	13.2585	10.1031	7.61515	4.3277	9.48016	12.1267	7.03023	17.5972	19.8616	9.99775	16.9901	18.4621	18.2258	9.66685	8.72093	8.4152	8.3388	7.07552	6.81661	12.6637	14.5884	13.6576	4.28509	9.4607	9.63722	7.37495	8.25098	5.22256	5.59902	4.57023	5.81153	11.6876	13.6713	11.7798
AT1G10130	3534	14.7366	11.6526	13.2842	31.9709	26.2908	23.9306	22.5899	11.4717	21.7746	12.5298	16.4589	19.9865	10.2561	9.40435	9.83002	17.8945	24.426	25.9934	19.3335	18.4936	23.4835	28.3969	27.4553	22.0456	13.943	11.5371	13.3956	8.61352	8.05361	6.55724	8.21306	5.66796	9.05109	12.4327	12.902	11.9206	14.3371	8.70477	6.47338	17.1451	18.092	23.5501	11.1142	9.42965	13.3033	22.7455	22.6006	20.6837
AT1G10140	1182	8.75415	8.09923	15.0187	7.67905	11.5923	14.6931	10.558	11.7844	12.1177	6.94586	8.37817	5.44697	7.55492	5.70502	4.44025	5.42178	4.21854	1.75678	5.50057	5.65038	4.30942	8.01808	6.06871	5.10875	16.1409	19.9074	16.5774	46.2769	68.6669	63.5767	56.7975	65.2933	60.9228	17.4926	20.1375	21.3845	12.984	12.4472	14.2353	12.782	17.3533	5.76257	22.7861	24.9006	12.8207	27.6621	24.1504	16.4503
AT1G10170	4208	6.80793	8.97369	11.8562	3.88708	5.26346	7.99803	12.168	14.1466	11.9466	8.50784	14.7154	18.7202	5.24291	9.32885	10.0373	104.307	130.269	172.455	110.785	98.6871	121.875	33.9085	36.6054	28.8691	6.19737	6.78411	5.96029	6.15986	5.43425	5.56596	9.69684	16.1704	7.64035	10.6205	11.7538	10.6787	38.6524	19.0709	10.7746	58.9609	83.4142	122.968	26.9733	41.7931	46.1871	20.0026	30.7493	20.4513
AT1G10180	2640	8.74593	5.72716	8.06275	5.7302	6.39887	6.29246	8.96763	6.88681	8.77641	5.14909	7.15734	7.63905	3.38255	5.06297	3.78671	3.0229	5.22474	4.38224	3.02444	4.69826	3.24711	8.89501	8.24672	8.07291	16.741	15.6849	16.8928	8.88695	7.2492	6.08173	8.5738	7.21541	8.45022	14.9704	14.8707	20.2127	2.33644	5.82626	4.8037	10.3429	10.2544	8.4255	3.88645	3.36303	2.69719	17.7197	18.8678	16.2309
AT1G10200	1236	86.0001	31.1659	64.1208	53.4703	39.6357	42.4152	69.638	89.0292	78.5048	34.3009	39.5081	31.4838	29.8557	33.1243	27.7018	30.816	28.3445	20.4003	26.0244	27.5965	23.0181	93.8876	73.4101	72.7085	130.259	104.564	110.338	73.2924	71.8603	78.7441	73.1273	70.9409	72.7269	57.1553	64.9636	52.2616	31.8438	47.0724	47.0098	61.4362	65.035	51.6638	32.9452	34.8334	28.214	147.394	147.436	140.128
AT1G10230	477	27.9674	26.919	22.753	11.6946	3.54151	10.6288	15.0051	21.0558	16.4857	28.7803	17.1815	19.6508	39.0939	50.4891	27.2453	49.9381	36.2478	33.997	24.3911	18.2521	29.9524	49.451	47.2252	44.9285	23.883	22.8134	22.1824	9.75352	6.37826	9.19574	21.3052	13.7918	16.1626	31.6068	20.7379	35.327	20.1665	44.864	38.0552	48.9952	53.6547	60.9113	19.1573	19.3779	17.2244	50.9349	52.2883	50.5772
AT1G10240	2363	1.33901	1.70413	1.31736	1.24037	1.98583	1.41515	3.18429	3.19554	2.67415	1.36698	2.07134	1.52259	2.3897	2.85372	2.00954	2.71204	2.00055	1.96675	1.64122	1.51414	2.52365	4.09986	3.35518	2.55545	3.48511	3.82766	3.25054	3.40333	3.03192	3.39733	4.59394	4.40459	4.16505	5.92449	5.6579	4.75412	4.72344	6.50924	6.03328	6.89322	7.0772	7.65665	4.47773	4.06607	4.55867	7.56325	5.82661	7.92388
AT1G10270	3062	4.55228	5.60782	5.35792	2.62463	2.0229	1.69099	10.0093	3.25615	5.36559	6.68116	4.86983	8.90535	1.4153	3.85396	3.18321	8.25325	14.9944	9.84939	7.41307	4.36235	6.12666	23.9703	20.7962	21.229	4.03429	2.9308	3.27641	3.47293	2.14748	1.91903	5.80814	2.69363	3.1071	3.48178	3.20532	8.25488	4.22071	1.74723	2.92353	6.24477	6.90998	5.87401	5.70688	5.87852	5.42608	8.98366	11.5355	12.9356
AT1G10290	3460	26.2726	22.9912	18.9907	17.68	14.1589	14.2789	31.5597	27.1845	31.8589	22.8726	28.4898	24.628	20.0399	20.2202	18.058	17.1589	26.7265	23.0056	19.1536	15.4077	13.3214	38.4086	36.1898	35.863	28.8792	23.5677	26.1184	28.2757	21.5007	19.9489	27.458	26.8459	25.8377	18.1453	21.0401	31.6564	16.7023	20.6811	23.4049	23.1292	24.5941	25.1304	21.9161	18.3136	17.5719	35.1336	33.1467	40.8992
AT1G10310	1144	22.4255	20.5886	20.8862	12.3144	8.20368	8.86351	17.4861	24.9284	19.2713	20.7062	18.9049	16.8009	16.1857	14.4205	11.7971	16.5942	14.4912	10.8043	8.37536	10.4251	8.14493	26.7863	17.8208	22.4593	38.0332	37.6783	34.393	18.5911	14.67	13.3113	28.871	19.7408	25.0926	25.2278	21.0767	24.5498	14.5706	16.9527	19.7075	30.4027	26.3292	28.5605	15.2749	9.78078	12.7677	44.9232	48.0778	56.6559
AT1G10320	2274	25.4968	24.992	18.8319	21.6205	19.8926	18.358	37.2051	22.9218	36.001	25.1543	30.5843	28.9373	17.8446	16.0979	18.3541	27.1715	40.4378	35.7434	36.1656	25.5415	25.7325	59.6445	83.1225	72.687	4.64761	4.97184	4.54963	5.05635	4.66114	4.44016	6.50041	6.47686	6.85277	3.03083	2.10705	1.23505	5.81247	6.17582	3.38985	4.98296	6.41968	8.37753	5.85147	6.31107	5.74071	6.99003	7.13245	5.22543
AT1G10350	2023	17.9655	10.4409	14.8054	12.432	10.1134	12.904	10.4326	9.45834	15.2015	13.306	13.3915	12.9175	10.0618	11.25	11.6128	9.5633	8.67487	9.62908	7.6682	9.37364	13.4493	13.2736	15.3653	9.94981	10.1771	10.6884	11.623	10.2504	12.2254	12.4777	6.96442	6.60095	6.73	7.93162	6.79982	6.94141	5.3721	5.2892	6.59657	7.74057	8.12963	8.83826	5.62652	6.55303	7.17499	9.68932	9.26454	6.22975
AT1G10360	1018	13.6926	16.569	15.8679	13.4671	15.488	17.0601	17.8476	32.4787	21.9324	11.6345	22.1394	10.0448	11.739	9.93614	18.6583	12.3529	10.6233	13.0158	13.2216	14.8786	15.2551	6.93062	3.21414	2.67511	37.0778	46.1595	47.35	33.1011	39.7199	41.1369	34.9401	40.3173	53.0128	49.2958	55.5695	30.3472	36.1384	44.0142	38.6753	41.2771	35.7598	50.6001	26.9293	19.9517	31.8347	16.9896	17.7735	15.5634
AT1G10370	1160	42.1681	229.573	69.6999	28.6905	44.9833	31.1523	44.9317	97.0109	43.5794	223.466	136.495	160.468	170.606	151.559	128.193	213.688	111.148	146.617	98.8231	111.861	121.346	25.2367	23.1079	16.2293	50.9975	84.3683	74.9994	108.977	94.2511	94.3198	112.232	204.42	97.4303	271.543	146.035	159.794	357.785	261.736	240.874	254.519	193.63	238.177	390.425	307.829	348.395	32.8727	36.6019	30.7309
AT1G10380	1374	7.77982	6.80156	7.04171	21.8135	18.5788	35.9569	8.01413	1.70739	17.6806	4.60389	4.47357	6.064	5.7346	8.58867	11.2775	1.14404	2.3094	1.22342	5.39606	5.38161	5.96774	6.36116	5.40386	2.84373	15.9832	18.9255	19.9082	7.83628	11.7857	11.0831	1.90512	2.6441	2.38768	24.2183	26.6603	14.3082	4.97021	20.929	20.0884	9.6214	6.45552	5.65444	8.86756	5.57655	6.84338	26.9735	22.8217	27.7791
AT1G10390	3875	26.6588	28.7836	33.219	17.3969	14.4348	16.0345	26.0012	29.3623	31.0198	34.9066	33.5755	39.5095	25.4511	28.5892	33.7315	30.1432	42.7649	30.5703	32.9977	27.9153	21.8978	60.3019	68.655	60.3777	12.8932	10.9595	10.9223	29.3811	24.2888	21.6355	24.8948	24.3762	21.6736	14.7569	16.573	23.9175	24.9949	25.7146	21.9892	16.5704	20.3864	14.6389	34.6283	39.6409	29.4246	28.6716	31.1036	26.6691
AT1G10410	2297	34.3999	19.251	36.1146	19.9634	18.5494	19.63	20.4537	25.2456	23.1694	17.6368	18.3353	15.6222	10.9769	9.80318	12.1861	51.009	50.6331	37.1074	40.4713	45.3274	29.8559	42.6351	46.569	34.6394	27.3077	25.2255	24.8407	13.8308	12.1771	10.9893	15.0828	17.0132	16.0677	15.5181	18.3362	13.4495	21.1949	14.266	9.34603	59.6079	52.7337	50.2252	25.6143	17.4199	21.6599	39.2972	35.9014	35.1144
AT1G10430	1347	18.2205	17.7678	16.7392	9.96723	10.033	10.8912	16.4858	18.7224	16.9925	16.2867	19.098	13.9175	14.2339	15.2867	17.8119	19.0306	17.5475	14.1679	14.1416	12.8383	8.66987	16.1044	17.8445	17.3165	31.8938	25.7574	31.0136	15.3453	14.7178	17.1422	18.5757	17.6405	19.2408	29.0209	30.8092	35.445	16.6269	23.8309	22.3371	34.1746	30.1809	26.3106	18.2096	14.1757	12.7412	28.1868	28.4167	27.2666
AT1G10450	4040	7.68372	6.97723	8.97558	3.60407	2.50887	3.25749	6.49601	6.24234	7.02113	8.0954	8.22714	11.882	5.46093	4.70936	4.02104	10.1462	14.1056	9.52101	7.99016	7.46872	7.28818	21.0869	21.1197	20.2809	6.04739	4.47761	5.45152	2.81317	1.7005	1.57739	3.84946	2.35751	2.84217	6.85051	5.83434	13.2083	1.54496	1.4898	2.48252	7.42095	8.69058	7.19175	2.02379	1.53533	1.71733	13.8217	11.3659	12.3889
AT1G10470	2017	20.69	20.3036	27.655	28.5473	14.238	19.7879	28.1154	17.8099	15.6644	19.8849	23.9281	32.4366	10.7428	15.4625	19.3297	16.8455	17.5298	10.8343	16.8524	17.3248	21.0039	21.0921	21.1511	20.1349	64.919	50.1327	59.4925	48.7353	27.2484	25.9733	50.4228	20.8841	30.4158	64.7629	53.4109	62.6585	18.0574	14.9201	16.5199	39.4812	37.2419	30.8676	15.1017	11.6376	15.841	46.8758	53.5725	47.6655
AT1G10480	1536	6.62524	7.76603	6.62767	5.0475	3.29942	6.03964	2.27015	6.4911	2.55979	7.44803	7.63297	3.08207	11.7985	7.13406	5.53215	11.8869	6.02885	3.15442	5.79234	7.76454	4.52949	7.81554	7.12799	4.1626	4.11051	3.72633	3.77601	6.79345	6.6451	7.22009	3.50862	5.62542	3.52416	4.13649	2.41503	1.82845	5.44994	7.83695	4.69479	6.1476	4.57161	3.46443	8.97604	5.62184	5.52729	4.07507	3.33207	2.5787
AT1G10490	3885	6.62555	7.33383	5.13244	2.96908	1.20785	1.88809	5.8104	4.24582	5.06027	7.69087	7.47131	7.23817	3.10982	3.71943	5.66106	5.04206	5.70065	4.78499	2.93602	3.34613	2.81413	28.6232	22.8045	28.8007	5.19345	3.52856	4.41821	3.38732	1.89465	1.59772	4.04268	2.2241	2.95556	5.43296	5.64937	12.2894	1.90901	2.7542	2.75225	4.73959	4.54244	4.10917	2.92985	1.59658	1.92683	18.8886	13.3038	17.2393
AT1G10500	848	110.424	119.523	130.069	61.4341	45.597	66.2744	77.0453	178.437	87.9297	126.654	114.499	67.438	97.098	90.0285	68.3751	138.597	106.911	69.0304	90.1217	105.059	95.0826	118.964	113.677	107.233	76.0732	70.1623	72.5549	46.7908	62.9596	63.5352	63.0985	60.6735	76.0203	71.7503	63.7022	66.2381	73.0845	58.3582	53.3685	94.5571	89.017	87.3508	70.3274	57.5122	54.2569	78.5715	85.2612	83.6506
AT1G10510	2150	26.4502	28.8011	28.9966	19.1735	13.0081	11.7905	24.4983	39.7585	20.5082	33.1154	32.3482	44.1258	22.6607	18.0345	25.806	31.2132	31.2944	36.7011	19.3114	23.4089	20.3403	57.0111	48.5238	59.697	33.8351	23.335	27.0859	29.893	24.0564	19.8243	40.0702	34.0237	31.6623	29.4016	21.459	36.5758	28.4843	37.0147	34.8898	36.6363	29.953	31.8292	31.9887	20.2515	29.0852	59.3753	48.2804	59.455
AT1G10522	1104	17.0412	21.1281	19.4329	12.418	9.86107	7.62131	14.7949	19.8551	13.9914	20.603	20.1054	48.7985	12.7278	15.7065	26.26	12.2668	16.5999	19.2568	12.605	11.451	13.1665	69.0581	64.8608	85.5846	30.2111	18.1776	23.4991	17.278	9.86764	6.82184	22.6644	19.033	13.0751	20.777	18.4103	45.7907	13.5022	34.528	32.5844	23.3787	22.3454	34.1262	9.29369	9.58433	13.1477	111.528	102.578	130.137
AT1G10570	1957	6.55461	4.96946	9.11406	6.32898	5.94656	6.33886	7.78358	11.7628	10.4043	5.15803	9.24813	7.93445	7.98537	6.09159	6.51307	6.92008	7.14747	5.91166	9.09252	7.37398	6.41184	13.0756	12.6682	16.1541	7.43438	7.18538	7.28909	25.1317	22.4671	24.5282	23.6436	25.0866	22.212	6.98851	6.47629	2.8702	12.0071	12.9855	9.91091	6.79535	7.93168	5.11199	18.268	19.5763	15.0672	12.2466	12.7816	11.4077
AT1G10580	2193	138.276	90.114	91.6909	42.122	27.0466	26.9062	73.7275	62.1791	69.4109	113.233	101.786	121.492	49.4031	66.7151	78.5212	131.778	203.397	189.106	92.9472	73.0917	83.958	180.981	162.63	281.672	25.0978	20.8797	20.5862	31.0041	21.6604	19.4733	28.3312	23.9988	23.2624	13.5532	12.052	20.4906	33.4172	24.7009	20.1455	39.5779	37.3286	46.3466	47.956	48.2494	36.8821	42.5504	37.2424	38.9142
AT1G10590	940	98.3431	120.757	147.412	79.4608	70.8868	73.444	90.1999	87.2715	86.7931	130.295	90.941	122.884	76.9773	89.9281	90.3976	126.319	100.65	93.201	79.2384	88.8132	82.6047	123.228	116.876	131.88	179.6	163.726	164.093	94.9576	101.902	96.8488	111.962	85.7588	100.34	148.359	125.294	182.253	136.003	121.656	127.329	221.251	231.183	197.683	124.842	106.743	117.705	246.64	238.572	239.415
AT1G10600	1244	6.25557	3.78671	6.35732	4.94022	5.58273	6.0699	10.7695	8.48618	10.4978	5.73415	5.21557	7.61103	4.32815	5.32389	4.41986	3.40198	8.1207	4.53074	3.48428	4.41006	1.59791	9.65005	9.50925	5.61556	7.72338	6.70269	7.11952	7.31951	7.25816	8.04997	8.0455	7.02479	8.70275	7.70444	6.33655	6.7729	4.0139	3.76308	5.5969	6.51527	5.64469	6.8442	3.86615	3.91067	4.47641	10.5266	11.4154	10.9992
AT1G10610	1857	3.40774	3.43683	5.66324	4.83688	4.95278	4.06621	5.23789	6.59287	6.80562	2.82661	4.04557	3.97692	4.31377	4.47428	4.71045	4.88352	4.84721	4.25983	4.23826	6.29392	3.27821	6.63467	9.28427	8.60763	1.84781	1.97869	1.60385	1.57479	1.84976	2.0501	2.15586	1.95638	2.82664	2.31963	1.37333	1.51238	2.25393	1.80063	2.18712	1.94922	1.39313	1.66203	1.72661	1.83382	1.62227	1.99578	2.36791	1.35733
AT1G10630	1194	51.1376	54.4067	45.2374	33.9709	21.694	25.2963	29.8187	63.0574	39.0455	43.6235	38.8005	52.8121	31.5658	34.2895	31.816	34.7355	31.0228	35.7762	24.6471	21.0759	27.5736	27.7812	29.5116	24.8904	121.737	109.958	118.289	79.3218	66.0862	69.2453	85.1137	82.5644	95.0681	119.865	132.362	122.313	98.1538	97.4565	98.5069	107.094	110.657	123.363	71.9677	57.3477	83.6437	88.3603	97.8645	111.884
AT1G10650	1736	13.1525	24.728	18.077	8.44181	12.0016	10.8119	14.6946	19.6792	16.1777	19.3047	21.9656	24.2157	18.6847	17.4798	23.6102	13.3035	14.8091	15.379	17.4119	16.1445	12.6671	15.0434	19.8628	11.2537	16.6825	20.0671	18.1948	7.61877	9.44117	9.24871	9.09147	11.9908	10.5828	32.8154	22.1248	35.5915	9.72874	13.0977	17.5229	22.0294	18.9473	18.2692	10.7124	7.35616	10.1491	13.0465	16.9417	13.6897
AT1G10660	1774	3.61538	5.13947	4.0786	4.69011	3.91483	3.52678	6.82782	8.51302	6.095	4.47622	5.00482	4.96356	4.8117	3.12241	4.64907	3.20352	4.70896	4.01322	4.43656	2.48746	2.5912	7.47932	5.39137	4.53855	18.5689	14.0209	14.7124	12.963	10.0135	9.89035	16.2311	12.0661	11.8356	17.9077	17.5995	20.5809	8.85806	9.0474	8.41022	15.658	11.6144	16.978	8.76588	5.75887	7.66749	18.6631	21.6174	18.8768
AT1G10670	1760	175.793	129.984	176.154	101.156	102.915	85.6838	161.939	257.714	153.029	143.537	196.547	151.866	126.845	162.973	155.634	123.595	160.974	151.187	89.5017	90.3285	80.2602	162.623	135.999	132.059	227.641	222.586	228.275	173.484	145.04	140.178	171.607	199.726	178.666	230.002	199.306	232.977	134.929	196.826	213.529	208.705	219.28	221.986	146.289	125.768	128.272	179.506	177.305	179.017
AT1G10700	1559	45.0343	20.1277	37.9921	18.1334	16.6149	16.0526	34.8448	42.6982	31.0749	25.036	30.8846	17.6123	20.3849	14.9845	17.1531	17.0632	22.4304	11.9875	10.9016	12.24	8.52688	65.452	63.6091	71.5429	24.5634	20.9403	22.6737	17.4365	17.186	18.1025	20.8893	15.8085	19.4652	18.8577	19.2831	27.0221	7.86591	15.0137	12.8664	11.1043	16.8906	10.3765	7.91812	8.34736	6.20698	35.6062	32.8291	33.9523
AT1G10720	1817	45.417	41.3972	50.9336	38.9225	40.1846	44.0507	35.8563	41.1947	38.4868	42.8881	43.4763	39.9151	26.9583	23.1953	29.2975	54.9679	43.0172	30.4753	47.71	48.703	46.0164	43.3503	61.7801	43.2036	19.036	17.3058	18.419	42.2117	33.4885	35.1635	32.3295	37.1789	27.8054	11.6757	12.4619	17.0024	32.6135	21.7152	15.51	22.3465	21.4587	22.1406	37.0571	42.6379	34.2649	20.6238	19.5983	17.6374
AT1G10730	1820	5.12155	7.13863	8.27463	5.55861	2.99083	4.26742	5.84856	6.48522	7.4069	6.58161	8.63088	6.71092	5.33948	6.28548	5.35549	9.23479	12.1331	4.83541	7.27004	5.70105	5.39272	15.4485	16.3185	15.6135	5.20364	5.12495	4.65099	1.6068	1.77952	1.86441	2.3689	2.3738	2.34334	4.55607	3.73667	3.08626	1.77525	2.93958	2.50484	7.52304	7.00575	6.37395	2.29023	1.47015	1.45461	11.2678	9.42653	12.2664
AT1G10740	2240	21.2644	38.8711	29.2212	21.9487	31.7582	23.5004	32.3624	46.4413	33.9772	43.6817	46.8014	46.2839	30.1338	27.5238	26.4427	28.2857	26.7413	20.1294	23.7804	19.0076	23.239	18.5222	24.2141	18.6061	21.3849	26.4037	25.4028	13.174	11.2163	12.6729	14.0918	20.646	17.868	39.5661	34.466	52.6593	12.0309	15.2261	16.9105	19.321	21.325	18.8148	12.7394	11.3478	11.6965	15.185	18.7937	19.1292
AT1G10760	5040	29.7948	7.94457	23.5205	14.8951	10.5768	19.3269	34.3743	18.6333	33.5732	9.93404	11.4505	11.4031	8.49426	7.35879	6.79354	9.83642	15.033	10.0843	9.91275	8.80277	7.19788	98.0958	81.1506	68.5279	9.36823	7.01014	7.34014	38.4669	34.0385	32.1523	39.5639	21.0016	37.8189	5.53402	4.18606	1.67172	8.74177	7.56328	6.33167	6.22957	5.683	4.03326	16.4451	11.1245	10.4874	26.538	30.2215	19.1471
AT1G10820	1547	7.29675	6.18829	6.68931	5.56166	5.09594	5.15995	8.42287	7.91401	6.71705	6.52506	7.43154	8.32362	3.39554	4.04762	7.91611	6.01844	6.4883	3.06807	3.31797	3.93176	4.33666	11.3677	10.738	8.87829	14.4619	11.3736	14.1354	11.1273	9.57957	9.79017	10.9487	13.1384	10.7094	14.688	11.0901	21.7854	5.83839	11.2396	8.78703	11.4448	11.5867	11.3513	8.49769	7.78317	6.72721	15.9182	17.4272	14.1984
AT1G10830	1459	32.0025	32.2349	37.8858	33.957	32.6771	28.1691	29.3084	44.0671	36.7659	37.3605	33.0014	29.2026	37.8036	32.6833	38.028	49.8084	32.534	27.7871	37.2136	36.5392	40.8732	55.7195	38.0384	40.8201	32.8322	31.9651	34.6495	58.1269	51.6613	56.6115	54.0349	80.2203	51.4924	37.5694	42.4807	46.1987	64.3715	60.0457	56.527	50.1584	49.4587	52.156	64.0605	61.6029	68.514	61.1344	55.5338	65.1549
AT1G10840	1585	47.7485	57.3314	54.9386	22.6081	19.3029	19.1241	37.8626	58.5564	41.0193	52.9869	59.4632	72.5192	37.0354	42.2408	48.2501	44.4757	55.1561	55.6481	32.888	33.1831	30.7262	80.9214	70.0291	80.7529	101.145	77.6616	86.4381	58.4122	45.8826	43.4434	78.3493	62.6924	59.9214	105.787	103.366	102.771	50.4055	64.9767	64.2181	94.1293	88.897	89.2379	55.8325	51.8715	52.7002	116.654	112.107	136.989
AT1G10850	3000	15.1933	20.4382	18.9019	26.1899	34.3492	32.0736	37.9894	17.668	35.2461	21.3998	21.096	32.0654	9.36766	9.07138	10.3301	6.61007	5.78499	5.96584	6.1975	6.87752	6.37752	9.33696	10.655	7.49884	17.3399	18.6313	16.4332	6.35832	4.41643	3.8898	5.64588	4.45124	6.06925	19.6712	17.3625	22.468	1.76234	1.56042	2.54188	7.34433	6.37523	5.49875	2.6185	2.43244	2.16052	10.4047	11.2213	7.44165
AT1G10865	691	7.05412	12.9746	5.23549	3.4207	3.25963	4.83936	4.51505	5.19862	7.72222	7.40149	4.94186	2.74041	5.70141	3.48529	3.61683	6.82449	4.12348	4.00677	7.09808	6.04084	2.33732	8.83884	5.28152	4.96914	17.6783	11.8623	12.0232	10.0032	9.08994	8.38396	11.476	8.38373	11.8693	19.169	10.2892	8.12879	11.1581	16.4527	9.71618	22.4339	18.1848	22.9489	10.6723	7.92038	10.3047	17.7591	26.9146	31.7871
AT1G10870	2817	9.92675	10.6267	13.8579	10.2369	11.9936	10.5688	17.4598	14.2354	9.37147	8.31335	16.8499	17.612	10.5822	9.19048	10.114	12.7483	16.0457	19.6218	12.6333	11.939	9.08516	25.1952	27.0723	19.1243	10.5244	10.5855	11.1849	9.57902	7.07243	6.63974	11.0141	8.78369	9.20033	8.94541	11.0558	9.96981	7.1163	10.9204	8.65065	11.3411	11.086	10.4652	8.36581	7.12375	7.55074	12.1624	13.5112	9.07549
AT1G10890	1339	109.018	84.4899	76.0905	102.033	74.2951	80.1579	147.888	156.149	140.003	103.33	131.51	93.4084	108.177	92.5382	89.0315	86.2396	136.189	82.635	106.909	96.4617	71.0723	123.235	158.647	152.889	10.8656	10.9767	12.8191	20.9962	22.795	24.9089	32.7161	30.872	36.1389	12.5463	9.17676	18.8771	25.6103	20.4771	26.8038	19.5695	18.9067	19.3938	25.7416	22.5259	21.4758	18.5754	19.9728	11.0256
AT1G10900	2855	15.6654	22.1948	28.0247	12.6506	15.1212	16.4734	17.4846	15.4839	25.7728	21.1196	22.1276	16.6148	14.9951	12.4002	9.97941	10.6304	12.4752	8.0352	10.947	8.3547	7.00603	15.4913	13.4001	11.6122	21.3936	25.5176	24.7899	5.79662	6.63453	8.00078	7.06521	6.05299	8.38841	37.2668	26.8251	25.5765	3.70369	9.13534	11.2065	22.4905	14.8543	11.817	5.61528	3.15237	3.74111	22.4721	20.7797	17.2788
AT1G10910	2281	11.5096	10.559	20.4339	10.9843	9.3809	9.5055	15.5283	20.3124	18.2839	10.2078	17.5657	22.7882	13.4143	13.6201	13.915	9.70085	13.7975	13.2651	7.1009	5.85598	7.51634	28.6689	39.0613	32.2869	18.5334	16.7594	17.5929	14.4232	14.4999	15.7469	16.2012	16.7451	16.6119	18.554	15.6188	13.5438	7.33986	23.4547	22.2753	13.5921	10.6126	10.6847	8.57456	7.30478	7.56409	25.3107	25.1872	22.2583
AT1G10930	4029	5.64587	3.99787	4.69842	3.35577	2.70206	1.63319	5.10167	3.22067	6.48265	4.00864	2.96647	5.07598	2.80311	3.31751	2.48124	7.50285	12.2153	11.2159	8.23846	5.94985	5.55044	12.4671	9.2768	12.1959	7.05184	5.03352	6.71142	1.83108	1.65642	1.17087	2.84721	1.70594	2.48351	4.11618	4.77612	7.66777	3.44463	2.32379	2.36586	11.5622	11.2827	14.8454	2.30785	1.69045	3.03618	13.655	13.3471	16.087
AT1G10940	1911	84.3523	72.2809	91.2652	50.0695	42.4315	56.5038	79.6133	91.802	83.5481	69.9362	77.0168	89.4294	65.5581	69.8807	75.8531	58.5914	70.7892	63.3338	55.6296	69.898	45.1181	75.9336	83.9631	64.7466	42.4479	40.7852	41.9573	70.3238	76.9839	79.1671	67.1188	78.5102	81.2872	31.9517	22.8487	36.7412	50.5293	38.1445	41.8991	29.4004	33.9892	28.9041	59.1433	55.7513	51.6877	37.7534	36.9668	38.0618
AT1G10950	2530	41.7777	39.9713	40.8361	49.18	53.3425	48.5632	55.0571	37.6988	57.1126	34.5253	36.6228	38.2467	21.5929	23.2742	21.0409	24.6133	27.3363	27.3194	21.0095	19.3273	16.5486	42.7043	42.5289	38.2352	60.056	52.0331	58.2412	45.0269	34.8737	32.4177	46.5283	41.8759	42.7914	53.1635	72.9741	66.6046	32.0135	35.1558	34.8913	47.4624	59.3078	44.0012	35.2315	31.5352	32.0415	72.2027	69.35	84.1135
AT1G10960	854	225.205	748.219	295.155	373.986	485.955	558.048	410.027	518.672	533.902	564.207	421.988	492.253	872.971	817.254	656.706	771.229	416.222	284.95	737.546	708.179	723.166	382.498	291.184	187.725	1211.67	1326.03	1211.09	1035.94	823.068	767.823	1396.53	1479.62	1242.16	1898.43	1576.21	1673.92	1456.49	1596.71	1823.72	2470.79	2216.5	2278.59	1621.75	1268.91	1297.83	1433.09	1643.61	1460.56
AT1G10970	1125	3.49664	3.64697	5.23495	12.2703	15.3497	15.9169	8.48287	9.90516	4.74316	1.91417	2.63068	5.38631	24.1633	24.6185	22.8818	4.83664	5.58353	5.62525	5.27231	5.3006	8.83466	6.73946	8.27786	7.78827	7.93031	8.29103	8.70864	7.03034	7.93868	7.43016	10.2652	10.9099	8.60265	7.84933	8.10592	14.9786	8.48534	6.53892	13.1883	8.88315	9.52691	12.6767	7.55267	6.91893	9.57524	15.6666	16.2112	15.0433
AT1G11000	2046	8.90267	6.42438	10.7736	20.1481	18.4398	17.7149	12.0196	12.971	15.8542	9.40684	9.23528	4.25741	5.77664	8.65163	4.15317	8.03743	8.19754	3.23805	8.30675	9.03511	8.44037	7.35996	6.39686	6.19213	8.7881	7.32179	8.38941	3.57329	3.74152	4.61135	2.89744	2.30356	3.44743	5.7371	8.34756	9.60873	3.5531	3.59545	3.68658	6.96127	6.99959	4.47349	3.13424	4.57717	2.14169	5.07198	5.42577	4.57579
AT1G11020	1460	9.37159	9.36721	15.386	13.5346	16.713	16.9195	16.4668	9.99242	12.0225	11.0622	11.0709	10.376	6.56612	6.51569	8.73018	9.35857	6.47574	8.73678	9.37516	6.86173	5.61621	13.1991	13.5327	6.97441	13.0675	11.4705	12.5082	5.28064	6.58768	7.48256	7.48799	7.1288	8.08933	11.2852	14.7681	9.61813	6.63895	9.61906	9.31064	15.3067	13.6061	9.54931	7.02756	7.08073	6.06512	15.6821	17.2807	16.0309
AT1G11060	3148	4.88972	4.75469	6.30731	2.73313	2.26576	2.91265	3.61451	6.63713	5.12979	4.61745	5.89387	6.0454	4.17161	5.27875	4.76346	5.64633	6.233	4.77445	5.68873	5.15242	5.52517	9.0987	9.71428	6.65733	4.79609	4.60157	5.12891	3.63141	2.8994	2.83935	4.69566	4.05482	3.90804	5.95232	7.34023	8.02937	2.63586	4.88606	4.89741	6.34914	7.19081	5.9502	4.27781	3.05214	3.01591	7.90104	7.236	6.9774
AT1G11180	1181	3.7653	3.28103	5.34291	7.12514	6.83413	8.85984	4.9727	4.90397	7.60969	3.76078	1.54212	5.77226	4.78142	1.42746	1.90458	5.9383	6.08643	2.76299	3.9599	3.53448	3.57669	7.22238	6.92632	6.11564	8.94891	8.19706	7.89751	7.31603	9.55668	9.18017	10.3652	9.14547	7.77806	7.47714	10.4045	21.4026	8.82911	10.1927	13.4753	7.19597	6.96285	7.47966	8.68775	8.44453	8.11633	14.575	15.8697	15.8545
AT1G11190	1274	26.8495	10.9137	29.189	44.6024	61.1426	48.9398	10.0837	12.7172	12.5653	18.5933	34.1304	12.1882	23.0896	16.9188	10.0048	7.78266	7.6245	7.52865	24.8005	24.6203	29.0602	10.9106	9.48289	11.896	11.0968	15.2528	13.6577	6.36462	9.32127	7.60056	2.65897	3.62236	2.06008	10.7351	11.6468	4.40894	5.87908	8.92371	7.74223	6.30009	6.30952	5.42997	5.03347	6.77798	4.72928	6.65856	5.82793	8.47911
AT1G11200	1322	16.4951	8.33349	24.1835	57.4298	59.4905	59.5656	24.7104	9.76004	18.8009	13.5405	13.432	13.0348	9.3376	12.1145	17.2035	6.21958	6.07407	8.22765	15.9621	17.4114	24.34	20.8696	20.4666	21.6743	18.3769	12.9351	15.2368	9.09974	10.0222	10.7678	7.16314	4.30784	7.81704	15.1514	16.7189	10.6221	8.94279	6.57624	11.5992	9.82128	10.2738	7.40644	10.0652	9.29184	8.76986	19.8111	16.6309	21.5176
AT1G11240	2372	71.167	80.5269	56.1833	31.4098	20.4951	26.5584	38.2212	31.8959	49.1953	58.2732	52.3549	56.0822	35.2112	27.0074	43.6206	71.265	80.5099	85.7917	52.3196	49.978	44.7297	89.4108	90.5645	102.479	27.1965	19.8402	21.1805	10.5635	9.51639	9.07168	13.8918	9.56226	12.7935	11.8494	7.06998	22.4964	27.4901	16.0704	13.4185	29.2597	30.3827	40.6506	20.614	18.8688	22.9378	35.9714	34.5535	33.3969
AT1G11260	2483	51.8674	42.4414	58.7542	111.112	110.897	218.392	75.0947	30.8834	91.3906	50.0309	32.9151	56.8926	37.8682	24.2482	34.4235	22.2548	38.3902	15.1329	50.0267	55.4769	29.6709	69.1708	77.8491	54.0275	27.1415	24.3889	25.2842	23.582	41.6604	44.164	19.6271	13.7615	31.1155	26.1091	23.4053	28.2772	19.0453	23.432	21.4312	15.0533	32.6712	10.7585	17.4973	35.2669	20.2579	46.2711	40.7022	49.0161
AT1G11280	2838	20.3394	19.3025	22.4414	58.9011	61.3101	56.8241	44.5552	17.5916	37.258	17.547	19.613	30.5262	23.229	22.7001	27.2995	11.9297	14.6491	11.9508	22.3467	20.2134	19.1303	33.0977	30.9959	28.3282	12.1876	10.9803	13.201	9.55498	8.78376	9.7401	9.27777	6.36603	9.19005	12.0666	14.7046	9.89604	6.39091	10.3683	11.5949	11.0076	10.4506	8.51269	8.41688	7.15675	7.7522	17.1799	15.7226	15.606
AT1G11310	2484	36.2512	23.3074	59.0693	71.406	78.5107	104.527	47.728	28.6575	53.7043	22.5942	36.4762	36.1344	25.482	25.0141	29.9827	10.3684	17.1279	16.2414	19.7914	23.6222	12.9039	58.7142	66.7226	46.5222	33.8166	31.3485	33.036	19.6126	23.548	26.1879	19.7432	14.3094	17.6977	25.1448	34.4094	23.7433	8.66153	17.4996	20.1546	15.269	16.515	11.4397	11.2944	11.8488	9.77576	52.32	53.7447	48.4165
AT1G11320	1906	4.93533	4.66394	4.67896	3.81963	3.15132	2.15062	5.96981	4.53868	4.34676	6.00219	5.07626	3.47727	4.47846	3.15888	4.45823	4.37734	5.53801	4.2022	3.11194	3.8795	3.45466	8.67405	8.91353	9.00755	3.74464	3.41077	3.20748	3.80089	3.0895	2.64872	3.95852	2.83337	2.49579	2.486	3.12206	1.4735	4.96987	4.56128	4.34876	4.33493	5.42927	5.19294	4.4579	3.89241	5.17275	7.0001	7.37493	7.9346
AT1G11330	2865	5.70105	4.90611	9.51453	20.5267	20.1131	16.9054	13.5801	4.70829	8.13618	5.68426	9.13799	10.1456	3.66694	6.30453	5.93185	7.51241	10.6912	8.35229	11.6652	9.99065	11.9684	27.4563	31.3187	29.1357	4.3596	3.99556	3.99412	2.36623	2.3294	2.54207	2.01542	1.54224	1.54587	5.26229	3.56059	3.92111	3.84455	4.43501	2.80631	7.41575	6.54663	5.75785	4.70037	4.20264	4.33346	19.6052	19.3989	18.4753
AT1G11350	2929	21.3132	7.4448	19.1016	36.9607	39.7317	31.1938	43.9855	16.119	26.9914	8.73067	21.2965	11.1846	11.6123	13.8958	15.5295	14.9029	21.49	17.0485	15.4994	19.0968	13.9126	46.3065	49.3673	40.2626	4.92039	3.86001	3.58574	2.63221	3.04917	3.58851	2.89137	1.70968	3.13618	2.50012	2.55932	1.91772	3.88589	1.59825	2.77329	3.2776	4.82635	4.4693	1.97043	2.57445	2.80507	10.6569	9.9674	9.2202
AT1G11360	1615	122.105	59.7948	77.8296	55.9679	46.1406	49.4269	59.5458	61.7357	84.5144	91.9214	84.7892	79.4384	47.894	57.5614	54.9366	44.9972	61.4293	61.8391	30.5114	32.0497	34.2326	87.047	95.0662	104.766	29.7458	29.84	28.6334	19.013	21.5732	20.6007	19.6406	16.2331	22.0404	13.7362	10.336	27.8241	12.3673	20.2904	18.1685	16.956	19.5659	17.1338	9.9267	13.7813	11.2487	27.844	32.1371	19.1745
AT1G11380	1438	11.299	8.87648	9.82918	8.61323	10.1812	11.4022	7.14696	10.7061	7.4215	13.2905	12.0318	11.4566	8.94965	10.3836	11.2969	14.0424	15.6264	12.1711	15.7057	12.4405	13.2186	16.3302	26.6044	17.9498	12.0266	10.6141	9.48382	7.6724	9.7597	8.97832	6.69239	7.64755	7.30052	11.9072	7.25518	23.4367	9.60014	12.5566	9.97185	17.1278	18.5689	13.692	12.0404	11.6716	8.95119	18.7857	20.2019	16.0258
AT1G11390	2576	5.7431	5.48602	6.20547	2.31232	2.47741	2.7219	4.41711	3.84201	5.9963	5.01578	6.62816	9.3358	3.00777	2.52426	4.26887	9.38789	9.82925	12.0147	7.21759	5.97243	6.51089	10.138	9.9172	8.82505	11.7221	10.1495	10.4362	2.88971	2.24784	2.31321	4.33363	4.57403	2.92917	11.5381	10.2301	15.2636	4.9315	2.59609	4.1508	20.2833	17.7185	20.4096	5.041	3.35216	4.64243	15.6662	16.3983	14.5374
AT1G11400	1044	58.0754	58.0027	44.1618	25.8106	19.4173	21.2849	37.443	77.6649	39.6788	53.6298	66.9446	59.1304	43.8999	36.6786	48.5961	86.17	101.788	78.6126	70.5801	71.2839	60.6907	56.1824	60.9943	65.439	32.9992	36.0756	31.6814	25.4649	26.5099	26.3981	26.0318	22.6663	24.5108	31.4609	20.4306	48.4223	52.4707	24.9822	27.6291	72.2826	70.889	79.9225	42.8431	33.0849	41.9721	35.0263	42.7402	36.5598
AT1G11410	2742	7.54734	9.3934	10.1868	20.5855	37.3073	27.1841	13.7877	5.18686	16.5926	7.75538	10.2121	11.4639	11.4464	7.46565	13.6719	12.171	10.4623	14.4968	19.9259	19.7467	23.8326	10.9068	12.0247	10.0612	5.35607	7.34454	6.80303	4.43573	5.29729	5.52348	2.97624	3.18703	4.42688	8.99372	5.66502	6.1455	17.2196	10.4874	7.73857	13.0001	9.60338	10.2857	22.7436	15.0364	16.7464	8.95078	8.46515	8.01052
AT1G11430	1038	96.3082	113.894	99.29	80.0654	68.7149	66.3021	89.1097	114.558	84.5512	102.693	80.6005	118.944	105.26	103.131	131.703	77.349	70.3722	89.7363	48.2411	49.176	47.6363	187.579	174.341	166.882	176.131	129.615	141.729	167.119	130.574	119.996	162.063	189.095	108.408	140.058	133.046	200.22	123.446	174.597	192.206	128.116	113.134	130.215	145.18	124.551	123.478	265.565	231.048	269.192
AT1G11440	1535	57.0476	67.2669	55.5223	22.4822	21.5213	23.0499	26.4226	34.4348	22.8701	63.2179	51.0926	62.6068	26.2645	25.1816	38.4246	20.7172	17.2546	6.95713	17.2397	17.3262	14.9732	27.235	39.1065	32.3197	9.03114	10.4958	9.59936	14.9813	12.7874	13.0478	12.0876	15.8638	11.5411	9.47102	9.91816	10.9778	3.10945	8.7134	6.69579	5.63897	5.959	2.98135	6.89307	7.52709	5.41194	9.28218	6.43367	7.27197
AT1G11475	606	5.08014	12.6631	9.44067	2.3403	3.71684	5.87415	4.23982	6.4117	5.32957	6.21869	4.50802	4.68719	3.90066	4.96768	4.94897	5.98594	3.95383	3.26341	4.70563	4.92011	1.6401	9.20976	6.22999	5.47075	75.8755	63.666	66.6082	83.0243	93.4464	89.8633	99.3491	57.6821	86.6184	73.0366	61.0852	92.6896	83.367	66.2132	83.5713	60.77	61.2915	62.5217	71.9571	60.4095	67.0359	138.081	141.91	145.577
AT1G11480	2312	26.2243	24.0883	29.7668	14.1086	15.5064	15.6767	20.321	21.1182	21.6829	19.9091	23.6813	33.6626	12.5529	11.7187	15.458	29.2876	38.5687	33.9584	25.2106	25.328	20.2584	28.0568	34.9451	24.1722	35.6793	33.8335	32.341	24.8662	20.4182	19.4733	27.9053	20.5552	26.393	35.8187	26.6406	36.4424	24.1064	21.9832	22.4785	53.5714	55.189	55.2852	26.6962	24.1455	22.9803	42.0346	45.2404	46.7231
AT1G11545	1217	22.4857	26.5331	13.4806	45.7592	46.2696	32.8842	56.0976	41.2639	42.6921	17.2523	29.743	15.7154	15.8623	14.545	15.402	9.63751	11.2275	6.17501	15.2773	18.7176	13.6794	20.334	23.5767	16.053	87.9698	79.4297	87.2653	25.9409	18.7093	14.009	25.0515	20.4931	22.6439	54.8621	94.7439	80.7702	9.53334	8.24265	10.9654	32.7818	34.6954	29.6458	10.0115	10.6931	12.3019	58.538	72.2629	55.9203
AT1G11580	1885	50.1753	65.015	42.6691	273.964	169.677	226.386	104.078	10.6564	89.2447	55.9067	47.2822	82.4254	34.9032	51.233	58.8678	20.5269	19.4444	13.6913	57.123	56.2468	44.4882	33.5744	41.459	26.2559	56.941	34.8625	40.7481	38.8202	28.8441	27.8799	19.1146	12.8141	15.4026	45.9321	44.8517	77.4757	18.1921	23.4152	36.1011	30.7243	27.939	18.6883	38.8671	37.035	21.6479	43.2987	44.7426	49.2841
AT1G11600	1946	11.2498	13.3528	12.4513	40.8608	40.125	31.2083	36.9688	6.96946	24.1013	9.12945	14.1553	27.5383	9.51514	14.2322	14.1272	2.92038	4.12637	4.0142	4.3375	4.22876	3.7667	10.1733	12.3518	7.84889	12.1315	7.08075	7.81361	3.96184	2.42079	2.08393	4.74754	3.17879	3.03454	5.36785	8.29997	5.77286	1.01882	1.37462	1.95931	4.52888	4.98532	3.66425	1.81241	2.49994	1.31352	9.0993	9.11252	8.88172
AT1G11630	1712	22.378	13.3584	20.8367	11.7081	7.23611	12.3497	16.6158	12.8894	16.1584	15.959	26.2628	23.9468	5.36949	8.08873	9.34291	24.3668	23.9058	23.623	18.5222	18.4607	22.8591	37.7668	48.4418	44.4702	5.13104	5.61335	5.26486	1.66935	1.31851	1.78866	2.56331	1.66325	2.29954	4.15156	3.11472	6.5619	1.97302	1.56251	1.30722	7.67588	6.15244	7.0247	2.24742	2.13122	1.86631	9.42898	8.21064	8.6234
AT1G11650	1575	64.2318	76.1714	54.6464	36.1384	31.2238	34.7241	49.2892	70.4253	51.8003	67.5087	76.68	90.5332	56.6979	66.7452	70.7718	79.8429	71.4593	75.1499	52.4334	60.5025	41.3336	152.306	129.441	102.39	185.883	155.322	163.722	202.428	180.022	176.19	165.759	161.529	151.848	223.925	163.64	197.932	165.511	192.771	182.089	225.526	208.372	230.424	183.32	176.68	179.101	325.254	318.823	359.851
AT1G11660	2682	38.4534	28.4707	37.4552	19.2833	15.6067	15.6055	28.945	37.9403	31.8333	24.8907	33.0193	32.7607	47.3975	44.4042	34.2922	122.584	134.899	102.679	93.948	99.8308	114.602	90.7767	88.9649	94.2984	16.8371	14.9387	16.4237	14.4227	12.0758	11.0781	15.9031	15.4862	13.8835	10.2389	14.4362	17.8018	67.2705	42.888	29.5761	101.105	86.3314	111.983	60.6715	47.8416	67.8373	44.8032	40.8537	55.0457
AT1G11680	2028	68.9439	66.4999	66.4187	95.8537	75.802	68.7756	75.7442	54.3689	77.6894	59.3312	74.8748	109.341	31.406	45.3047	58.0442	32.3754	42.533	36.4223	22.8354	16.7604	23.6468	74.876	71.3623	60.369	73.23	62.9619	69.8366	39.1307	30.2946	26.4038	40.6965	32.6813	37.126	85.0148	87.9129	85.8613	16.7283	27.3701	33.5555	43.2636	49.432	37.1551	21.6601	20.1504	19.8964	76.3082	79.4786	83.8055
AT1G11700	1174	13.1114	49.509	14.0461	14.4963	7.03476	15.5283	10.63	11.8647	16.6258	39.5516	28.7962	21.7751	17.8974	14.5649	10.6441	21.6289	10.8113	4.29553	15.0596	14.1206	10.3708	9.77696	12.0057	6.35381	27.5914	35.2107	33.9815	41.4971	42.9689	42.2973	44.4623	57.5418	54.0724	17.5201	11.9805	26.3147	26.7704	22.7855	16.2386	15.6842	14.9531	16.227	27.5842	28.3853	24.1054	14.3813	19.8941	10.4282
AT1G11720	3609	31.4198	24.6735	46.7872	20.8273	24.8083	25.1669	30.7653	32.1765	43.617	28.9766	41.6327	47.1438	21.6869	22.1214	24.93	11.3579	17.6562	18.6858	12.6106	8.49285	8.70935	36.8521	31.7666	29.1004	6.16109	9.1436	8.27429	7.64263	7.12482	7.22359	8.04238	8.35247	10.272	11.8759	13.2549	10.1165	2.64506	3.15013	6.08622	3.79383	4.60821	3.33231	3.99791	1.98828	2.52949	7.25692	7.88963	5.08841
AT1G11750	1268	201.65	239.919	196.797	139.362	128.045	114.506	180.629	233.174	201.774	225.131	194.081	201.384	168.088	168.944	160.242	155.532	121.241	138.964	76.8226	81.0765	108.071	214.761	171.301	196.093	150.245	147.454	146.062	91.6753	76.0066	70.4257	114.027	103.222	108.278	156.608	151.819	192.696	64.6284	110.756	120.867	140.437	116.368	142.77	73.0779	46.4235	67.3871	185.113	179.19	205.03
AT1G11755	1402	14.151	11.0554	17.5227	13.3528	9.10387	12.3105	7.06867	10.3535	13.1208	12.9598	13.3151	13.1014	12.5515	8.76069	11.7653	7.67584	7.3441	5.85389	4.63743	3.65786	7.88668	30.1191	25.3128	28.7984	6.55928	4.63689	5.75814	2.60733	2.59008	2.53834	2.96535	2.73137	2.92499	5.53039	6.22879	8.01283	2.51404	4.293	5.08439	5.10751	4.61314	3.79556	1.48653	1.30123	1.49761	11.4551	11.5686	10.2733
AT1G11760	901	20.3112	14.5885	16.8079	6.61103	3.74984	5.38755	7.53649	13.1	4.98726	13.1453	17.9395	13.4508	12.6804	11.3601	12.2049	10.602	15.0933	9.76742	9.87462	9.39811	5.9292	18.7	14.107	22.3401	8.6832	9.25432	6.87219	4.05714	2.83209	4.3172	5.81051	4.57707	6.91818	9.9203	7.20489	15.5854	4.07496	5.19564	5.97967	9.69424	11.6903	9.80408	3.91449	4.04956	3.5462	11.7003	12.4809	8.39253
AT1G11790	1759	13.6125	10.3666	16.1187	6.77264	8.42997	7.35901	7.40772	18.4216	9.97886	10.9417	18.5722	16.0404	14.2596	13.623	17.3341	19.2476	23.0829	25.4652	11.4778	11.6619	13.4902	19.0972	17.886	15.4819	29.9637	27.4373	27.938	16.2096	16.3479	15.2914	14.5312	18.8675	14.8274	28.6518	26.1411	22.353	33.3549	32.6963	28.9328	35.2066	33.1969	38.1178	30.1675	25.6519	35.0315	36.0995	31.8831	30.0919
AT1G11800	1689	22.0245	17.049	18.6298	16.2339	14.3359	13.2843	23.7961	22.7443	22.6971	16.5748	20.0833	13.7902	14.4618	18.6792	22.1956	15.6783	20.2055	17.7389	14.1145	17.0175	13.0195	26.7469	23.0978	31.8965	7.07	6.69388	7.14634	14.8746	11.6214	12.3481	11.7148	10.9874	12.8197	6.3759	7.0921	6.65126	8.13	9.50271	6.47788	9.1315	8.31497	6.8053	11.58	10.7292	9.51269	10.1913	8.87728	13.8574
AT1G11820	1572	21.5965	28.5161	23.9233	21.6523	15.0447	13.0378	19.1462	14.4104	22.2425	35.5311	26.5018	33.7287	12.4472	13.8648	19.555	32.6135	53.9645	29.6267	36.3526	34.4438	23.8675	36.1732	34.9839	31.6343	50.2921	38.7474	40.3356	7.73714	5.6813	4.73826	9.30531	7.43289	8.34777	74.7384	52.7006	71.463	12.0049	12.3371	13.2873	88.8008	90.2787	86.7261	10.3002	10.4446	13.0662	67.1657	73.4609	72.3824
AT1G11840	1641	401.731	321.693	562.271	205.805	191.246	212.389	238.771	374.463	264.073	242.197	262.338	271.581	276.089	255.142	273.529	204.032	192.457	217.407	141.243	164.251	107.657	195.207	185.049	189.04	337.242	341.34	354.73	425.146	460.393	488.299	291.02	300.551	311.774	243.071	212.393	301.216	249.871	321.947	343.015	262.106	234.506	254.362	274.521	254.213	255.232	252.849	201.979	217.013
AT1G11850	582	39.9661	72.4537	51.1737	175.775	110.943	155.875	58.0212	32.2468	64.4207	73.539	53.5889	54.1732	109.887	56.0703	39.9361	32.6182	14.4647	8.49497	86.2343	60.2465	48.6703	23.7025	24.2178	13.834	100.937	123.72	117.836	146.059	152.273	138.221	49.7387	46.0578	65.388	91.7762	60.6829	91.6863	107.497	105.714	76.0513	55.5693	59.0563	55.9567	81.5354	72.7224	76.5451	74.5761	94.9989	86.6171
AT1G11860	2009	848.815	788.035	682.32	395.324	450.612	473.74	720.757	1256.36	837.573	756.827	766.027	664.653	724.724	716.206	789.577	507.799	550.518	587.727	388.126	424.516	404.313	652.529	526.623	462.767	1184.47	1513.91	1385.99	1753.25	1644.84	1631.26	1722.77	1836.22	1825.27	1212.08	954.454	1246.98	1575.24	1566.19	1545.73	1123.94	964.923	1058.61	1638.03	1334.93	1406.19	1051.44	971.267	795.616
AT1G11870	1770	12.4167	12.4055	12.2635	7.05106	5.40831	5.60684	14.1013	16.4432	14.4389	12.0143	14.4696	24.1785	9.12579	10.4769	16.9439	10.9986	13.5734	15.1953	7.73318	7.47923	7.65078	22.8456	19.6945	22.142	24.1166	22.037	22.982	24.6703	15.3591	15.9912	27.6204	24.686	18.8129	32.1242	25.3674	42.8415	16.6775	30.9818	31.4691	24.4959	21.8719	28.2003	17.2997	14.2236	18.0516	38.4808	36.0019	40.0767
AT1G11890	1095	30.692	29.3506	41.1829	19.0823	17.6558	19.3084	18.2686	32.1364	23.9808	29.3763	31.6014	33.0303	32.9805	32.2211	29.6712	38.3177	39.8598	37.295	28.9588	35.6156	26.4359	31.447	26.8931	31.7903	62.423	48.915	57.4054	59.7259	46.786	53.2849	55.0526	73.7988	44.3415	60.1878	59.0018	38.4725	85.6358	80.0061	69.4135	79.5517	79.2315	89.6128	86.966	80.748	87.1209	57.6138	58.8532	57.8758
AT1G11905	1164	25.5666	24.8692	33.1039	26.8861	26.2845	25.6703	21.9156	11.8406	21.1116	18.2691	23.4696	25.7852	15.4563	15.7245	19.7534	17.8673	18.971	16.0555	18.3248	24.0781	22.414	12.4845	19.3526	18.5131	23.3476	16.6335	19.2578	6.96608	8.00995	7.39451	8.53231	5.73614	7.46889	13.2298	14.54	24.128	9.27348	5.7453	7.0497	17.3062	17.3835	15.9092	10.1919	7.523	9.09757	15.0709	14.0579	19.1795
AT1G11910	2088	298.199	322.508	374.408	925.695	1191.11	1119.06	612.624	168.707	462.291	289.356	290.566	367.932	304.847	355.31	369.019	138.231	143.223	125.022	351.262	311.124	281.855	337.952	365.363	315.457	219.227	236.894	230.404	207.379	219.929	221.173	142.437	109.71	153.271	211.561	234.619	277.083	209.496	248.22	263.429	183.872	171.912	123.91	306.582	264.097	212.921	342.532	315.511	383.361
AT1G11930	1102	188.88	112.589	151.088	93.5187	50.5871	53.6418	116.909	162.455	126.533	156.94	161.858	183.348	115.473	116.374	131.312	118.392	133.099	162.23	87.9808	108.116	93.4599	153.943	161.704	218.647	69.0014	68.1615	71.1943	48.0683	38.6516	40.6298	52.8864	58.5393	56.861	45.5382	29.6641	79.0049	46.6439	63.1128	62.3536	62.2659	65.3973	73.8811	41.4611	31.8954	41.4199	73.9888	88.6348	76.4597
AT1G11940	1595	3.75304	2.76285	3.48137	4.32729	3.05969	3.44916	6.09828	5.97521	5.63451	1.9408	4.21055	2.61189	2.22301	2.86886	1.72361	3.56304	6.25244	8.12129	7.65197	5.75754	5.60821	4.81956	4.33951	4.30555	4.73295	4.60744	4.47171	1.75013	1.78442	1.24532	2.36519	3.44739	1.43979	4.051	4.79676	1.76081	5.57061	2.51569	2.59835	8.53495	8.22573	14.0124	2.81433	2.82132	4.40707	6.35121	6.10126	6.09539
AT1G12000	2108	63.8934	62.0659	68.2484	27.7186	27.603	22.4646	43.8785	58.1482	46.0304	53.5679	56.8058	77.0744	40.68	63.0074	70.8984	33.9574	45.5575	49.0654	22.3475	27.7791	19.9794	71.9345	60.0574	59.426	81.0641	76.3273	79.7906	104.456	71.838	69.5701	84.5128	91.9941	75.9473	54.3554	78.5642	89.2643	62.0052	108.498	119.691	58.1957	65.8772	70.0765	73.0093	60.4648	64.8293	93.0644	77.7618	112.909
AT1G12020	2187	12.7472	11.4645	9.57894	16.1255	15.8777	11.0978	12.4195	6.4361	9.05331	22.524	11.2943	19.1787	6.36496	5.3959	8.57074	6.41347	7.40254	5.92294	5.73712	6.98021	6.19199	21.0416	24.2255	28.0442	9.97879	7.14054	7.84853	2.27926	2.0194	2.08134	3.97795	2.7387	3.37518	14.0828	6.00722	11.5576	1.51092	2.75207	3.2594	5.50501	4.94292	4.72037	2.27243	1.61273	1.41922	13.7454	14.1072	15.312
AT1G12050	1686	20.9478	20.0987	27.0962	11.7204	10.9102	8.4454	16.11	24.0022	18.3232	15.7261	18.6337	12.2984	16.9021	16.6412	14.527	10.6142	11.6379	14.7794	8.45674	6.72006	4.7897	27.9812	28.6624	28.161	25.5624	25.7754	25.9865	31.3789	26.4276	24.3474	30.1381	29.9343	30.355	18.2037	23.6519	24.9866	15.8098	20.6258	25.0727	15.2618	14.6319	16.2229	18.2566	15.365	16.8393	33.3638	28.646	35.0255
AT1G12060	1005	13.5294	14.4397	9.7946	11.9479	9.71186	8.05006	14.2436	23.124	12.7149	12.0529	10.9863	14.2257	55.9263	46.3694	48.7412	39.9444	46.0712	81.1713	45.8528	45.332	87.028	28.1859	37.3155	34.2838	7.51149	7.94511	6.78494	18.5833	21.2887	17.2935	19.6878	29.5056	15.016	8.14365	5.30586	16.7671	62.7633	44.5836	37.1138	29.2834	32.545	56.4436	37.1678	46.5915	63.5847	18.7664	24.1001	21.4973
AT1G12080	590	1436.66	1546.61	790.708	343.579	157.795	316.482	322.877	347.669	681.644	1336.55	1547.48	834.318	626.786	594.94	416.821	286.304	413.35	267.147	168.197	144.531	127.396	286.106	339.571	235.2	262.181	238.216	239.783	112.875	120.766	109.554	115.353	87.2053	141.236	146.384	97.1908	152.325	23.3983	72.5427	89.2093	85.3579	116.511	77.5657	25.2702	26.5919	22.1261	109.719	120.346	35.3977
AT1G12090	1194	3340.77	1758.51	3861.52	6268.38	4001.76	6259.22	2077.78	859.657	1988.5	905.159	1251.15	1111.04	725.903	996.009	1007.65	228.971	289.781	126.293	448.52	565.752	321.311	688.534	1251.08	894.664	1735.7	1464.32	1508.08	475.096	419.943	407.362	400.292	328.777	400.193	674.635	1108.08	844.43	94.9558	308.612	410.063	279.696	339.167	197.88	135.611	167.357	114.532	791.035	889.474	814.552
AT1G12110	2202	145.051	95.4734	117.603	446.936	475.218	422.127	440.39	79.3705	226.258	86.9763	118.532	106.377	97.9252	121.292	111.455	50.6837	42.0835	24.0243	129.087	120.076	93.4884	69.3898	90.641	64.3096	75.3596	70.3734	72.3624	73.4658	67.4343	63.9317	57.6895	35.8511	54.3054	48.5139	103.778	70.1486	48.9539	58.0072	57.6673	46.5632	45.3581	25.5194	94.4278	93.6742	69.773	60.292	66.16	76.0386
AT1G12120	2072	41.1895	22.4782	38.94	28.474	23.3719	39.3583	43.6666	37.9647	55.0305	19.0323	25.6552	20.9286	14.8308	13.1924	17.2485	26.144	25.878	23.4796	28.406	28.8949	21.7056	29.2229	27.1492	24.4577	31.2004	27.9989	28.446	8.53245	10.2311	9.10698	12.4847	8.34039	13.8542	18.5545	19.917	21.6872	6.30825	5.16412	5.36048	31.2175	26.666	23.6791	5.57083	5.75239	5.15485	24.5249	28.0757	21.3754
AT1G12140	2230	9.54862	7.56377	11.4315	6.57174	6.64947	5.36935	5.67853	10.7172	8.50092	4.40587	7.50343	8.83125	8.77445	5.99383	8.06926	5.15113	4.70435	5.6757	3.6828	3.95762	3.62127	9.44431	9.48077	10.9907	22.2809	22.1176	23.0916	24.5586	19.1005	20.9317	21.8194	23.6006	20.8904	18.5438	21.6941	12.5941	15.9375	22.7916	25.3494	18.7372	14.4185	15.0812	21.711	15.1073	15.9245	25.0032	22.4014	20.6682
AT1G12160	1705	7.12213	6.10501	6.90829	6.09989	3.85309	6.13693	7.42706	5.8047	5.27099	4.26268	5.67469	8.55185	1.69448	3.81378	4.39747	3.54592	3.03847	3.01574	2.4753	3.56741	1.7488	4.69391	4.42859	3.81944	4.10559	3.43986	4.32112	2.37787	1.84198	2.32995	1.94166	1.38213	2.98243	3.8528	3.89805	6.58885	1.55045	1.17669	1.55566	1.52302	3.79333	1.99746	2.0686	1.06999	1.92752	3.71945	3.55141	3.59024
AT1G12200	1837	14.338	15.3446	29.7695	8.33795	6.02848	9.39539	9.09126	18.0784	10.8547	12.6751	10.7197	12.8853	12.2958	8.45604	15.3736	13.4278	6.80358	4.19856	7.94788	7.9206	5.88386	17.2545	29.7317	17.5316	11.357	17.7713	15.5305	32.1643	33.765	34.7356	19.8236	27.9548	25.7168	13.19	13.9249	15.2885	14.95	25.8473	23.6886	13.5361	10.9143	9.73315	23.3013	17.8758	17.7907	29.3211	28.9597	33.3226
AT1G12230	1594	68.0263	68.3997	67.4542	42.1137	46.6307	48.1155	56.8762	60.0655	51.8876	58.7671	78.9795	68.1301	53.3858	75.6948	82.9418	44.2246	50.8228	49.0065	32.917	31.0504	23.4601	80.7948	74.8443	50.6591	88.9491	84.7592	82.8031	81.1819	77.8248	78.0888	66.3151	92.522	79.8558	116.607	121.012	93.3816	67.6724	103.627	131.195	85.9955	80.6279	93.0071	77.1408	66.9149	74.8527	106.85	109.485	103.687
AT1G12240	2249	114.262	109.289	84.0957	317.781	440.916	379.011	312.129	113.862	280.158	159.126	139.083	142.211	136.636	132.249	139.241	43.3341	49.2951	18.2462	95.5525	111.68	78.2215	60.3075	53.4943	42.0122	71.6487	83.7955	78.5869	50.1208	53.1517	54.1686	37.1767	32.133	39.3856	104.72	100.166	107.395	32.879	57.9844	66.45	41.0066	44.4924	16.8467	66.0796	75.4932	38.5615	43.1754	40.6742	40.507
AT1G12244	983	19.3128	17.3908	25.2485	17.9863	13.9391	14.7047	16.8028	21.1059	24.1418	19.8531	13.7797	23.2128	20.039	14.5774	16.7802	8.11847	5.66545	5.43194	4.9896	4.85304	7.07761	14.7833	11.266	16.8631	15.0799	16.6771	14.4317	7.57262	6.1901	9.5138	10.26	8.29064	11.6809	15.3372	11.714	19.9995	3.36153	7.48351	8.76937	6.56411	5.26358	8.4449	1.95706	2.9694	2.69318	14.4108	14.5197	14.6523
AT1G12250	1140	64.4369	81.7102	110.406	48.4353	46.1018	57.1526	63.9113	113.439	67.5014	59.385	56.0152	43.354	73.2641	42.674	39.0231	39.3507	35.7302	32.1798	32.7185	42.893	37.2712	52.0054	63.8061	40.6101	51.4106	64.2778	67.9274	87.2185	114.672	131.039	76.2464	119.463	98.2763	66.3138	63.384	68.9806	90.3714	86.234	104.264	49.6295	44.6574	47.799	77.908	64.865	86.3245	63.2866	67.5325	62.5401
AT1G12270	1944	62.6412	65.5822	50.7655	29.6193	25.1039	24.3042	49.8459	40.8039	45.9407	53.6561	51.117	58.64	34.1816	46.0234	51.9387	47.8937	67.9886	62.6656	47.2335	40.9201	41.1568	84.5575	76.5821	102.08	41.798	33.6954	36.0844	67.1471	44.8307	41.8491	47.6034	47.7308	37.8864	29.1381	28.3046	43.341	48.6517	51.2573	51.9752	45.8211	48.3361	43.7973	66.7984	78.2034	67.1991	71.7254	61.5543	65.9405
AT1G12330	1893	11.7454	20.6703	12.3555	29.0188	28.5566	23.5344	21.0378	17.1563	17.5065	12.5845	20.8053	24.8082	16.7188	14.1854	17.2952	12.5196	12.3494	11.7007	12.8345	14.0495	11.879	13.7402	17.2182	12.1968	16.169	15.2672	13.6219	20.3638	15.398	14.7773	16.2682	19.3474	11.0916	18.773	19.1059	17.8035	16.4085	15.1909	19.0908	14.6321	10.8843	16.3042	26.5923	16.5118	20.1097	13.4437	13.1756	13.5054
AT1G12350	1398	17.4335	14.0761	21.4244	10.6181	8.86139	10.3395	14.5716	24.3846	15.2677	19.0621	26.4621	14.6966	13.5268	13.0925	19.8437	16.174	17.6948	15.2778	7.26162	10.7491	16.4406	26.8156	31.5965	30.0665	16.6906	19.6621	18.9497	17.8281	22.0436	21.608	14.9242	17.7696	17.4828	17.563	15.9206	12.0536	22.3759	25.8317	22.5895	16.4358	15.0686	19.1843	20.2975	17.9214	17.9575	17.9682	18.2533	22.9235
AT1G12360	2651	12.5806	11.7794	20.5969	10.4855	10.6913	10.2133	16.2686	17.035	14.4607	12.0832	18.549	17.9291	12.9787	12.5822	9.71032	16.0552	20.5436	14.2485	13.4244	10.6172	11.388	20.6159	19.7005	15.3196	22.6774	23.7495	25.9584	17.299	16.5484	17.2953	17.1636	18.0378	16.6447	20.961	25.8575	16.9506	13.7388	19.9289	20.6984	21.1639	22.8285	20.876	13.909	13.9468	12.8101	24.2635	26.811	25.3998
AT1G12370	1667	11.2858	15.4053	9.43784	5.10459	3.71572	3.62373	7.70645	10.5987	7.49706	22.5259	13.3152	19.3111	8.50799	6.5012	11.2443	11.0979	14.2179	11.5075	4.51605	6.00967	7.22917	15.6029	14.7965	19.2484	5.76358	7.16372	7.66381	4.02687	2.47271	2.92918	4.20277	5.18335	4.42802	10.1423	5.60948	11.7933	4.05257	8.02344	8.75116	6.7974	5.98597	8.49121	4.42384	2.33467	4.16196	10.4246	9.21065	11.4482
AT1G12390	1039	10.2882	6.72764	12.7131	8.37193	8.31012	7.89045	7.77193	7.26762	9.59577	8.8086	8.21662	9.29498	5.94047	8.92404	13.4703	5.70249	8.22712	9.1363	13.3935	8.95336	10.2834	9.22298	9.56865	12.1935	17.7019	13.4659	14.2574	3.51827	3.6839	2.62862	4.29776	2.92961	5.20992	13.2668	16.3637	10.8123	2.61496	2.5746	3.58993	13.4052	17.0739	13.726	2.62308	3.5117	2.72375	15.8536	13.0433	14.5557
AT1G12400	729	5.74797	10.9434	13.9645	6.2254	5.66448	8.28637	5.53844	6.63723	4.43034	7.2003	8.43167	7.92257	6.84534	9.25011	10.6277	4.8101	4.26386	3.25535	4.38108	4.58076	3.40843	5.34465	6.04198	6.00947	15.2506	14.4426	15.5895	11.3051	14.0012	14.7586	9.18802	10.2365	10.1255	12.8518	12.4031	23.1152	9.56918	17.4298	18.6468	7.23208	6.33708	13.7231	8.7965	6.84019	9.39191	13.5571	12.5581	9.87873
AT1G12410	1209	38.6908	57.1252	43.9802	29.7956	31.2058	25.6071	57.5314	112.119	54.1248	51.0975	48.2991	47.9279	50.9431	46.6129	59.3283	42.0056	41.1362	42.6932	28.3038	37.4856	29.8005	52.7827	50.1718	46.7147	206.735	210.35	205.896	174.267	158.863	149.094	223.772	217.494	210.3	214.398	178.724	218.361	148.076	200.239	202.179	231.642	203.742	216.64	143.873	123.936	144.372	290.335	276.058	280.856
AT1G12420	2054	20.1507	17.3485	21.5453	9.29832	6.94509	9.71573	13.9385	17.6318	14.5618	26.2104	28.2629	27.1044	35.1003	30.7197	30.1757	10.7141	10.1834	10.8798	11.2176	14.2837	8.22604	17.7899	25.1814	15.2759	6.01411	5.22914	5.38036	2.13563	2.29351	3.50548	2.54882	2.34239	1.59721	5.92447	4.13871	5.46932	2.18076	6.51172	7.99012	2.33693	1.70935	2.48711	1.17076	1.48031	1.46667	4.12999	4.49217	2.27898
AT1G12430	3408	13.0231	15.4053	20.2186	10.1817	7.32516	9.62228	13.8397	16.1551	13.7621	15.718	14.7295	21.3366	10.7894	11.2714	13.1268	7.52177	14.4222	8.32716	8.73557	8.57381	4.30165	23.6069	28.3596	26.5781	6.40364	6.26173	6.34749	4.17346	3.11016	3.27841	5.28623	3.83191	4.6688	6.35138	6.00924	9.06498	3.29663	4.31707	5.448	5.68004	6.56088	4.80922	2.72839	3.03341	2.51796	13.3157	12.3526	14.0524
AT1G12440	1333	22.7743	33.9139	41.4038	17.1648	24.3602	27.7567	24.9196	34.1532	24.6503	31.502	34.5838	44.1088	29.8505	28.7265	29.6233	14.3321	21.9582	13.649	20.879	24.8726	17.149	30.0192	32.854	27.9796	60.7507	70.6622	68.3821	42.9294	38.5062	42.7157	62.6657	55.6135	55.3752	84.5839	84.0642	90.5966	37.5142	60.7045	60.7509	52.9515	68.5508	49.1019	36.0802	41.4226	35.2009	85.3867	95.0682	102.918
AT1G12450	1689	5.31625	4.27351	4.93142	8.90064	16.2251	13.9868	10.2139	6.858	7.81511	3.10777	6.87413	5.49364	4.12083	5.48969	5.03101	1.78976	2.37712	2.57595	3.03902	6.28445	1.76536	3.61613	2.90586	1.89276	8.45149	9.03673	9.46659	5.6665	8.135	7.79106	6.24483	7.32494	5.1473	6.82222	9.47139	6.65126	5.39101	3.95946	7.214	4.98505	5.7986	3.84374	4.17638	5.04057	5.78328	4.87621	5.24955	3.41106
AT1G12470	3323	18.8634	15.4792	27.2426	10.6129	10.7887	12.368	18.1149	19.1496	18.6779	13.7304	21.7858	26.8401	15.8472	13.444	17.3735	38.68	57.8783	47.8785	31.1335	24.2618	21.4228	46.0765	51.0503	44.2184	9.33486	8.29319	7.97222	12.3406	10.2485	10.3857	13.1598	11.7602	11.5016	9.00919	10.884	9.29685	17.9876	13.685	12.1724	18.6363	24.3846	17.1667	22.0959	19.1784	18.7359	17.7458	17.0723	17.1208
AT1G12500	1677	450.985	368.973	390.062	647.348	694.838	626.834	544.661	181.901	472.764	570.062	580.541	540.761	242.755	262.087	329.207	154.155	157.935	106.016	216.566	263.418	199.135	420.526	553.587	573.445	38.5494	37.8382	35.0059	14.7828	14.3381	14.2624	10.2836	7.49446	11.542	52.9776	53.4562	40.1931	16.7266	21.1353	22.6865	26.5113	24.4623	17.8331	24.3772	25.3832	18.3994	48.8164	49.9052	52.6055
AT1G12520	1248	21.516	34.0929	23.3928	71.593	39.405	71.8274	46.7632	24.7895	62.11	53.491	36.5744	29.9672	46.51	23.736	17.823	41.6618	28.02	14.4202	97.9785	80.7513	52.0642	42.4423	47.7972	35.2931	24.3057	17.4957	14.8842	12.7814	10.8523	10.8757	16.7797	10.1494	8.67486	20.0191	25.9461	36.0063	11.5912	10.1813	12.7519	19.1679	25.8379	18.5907	11.8182	9.94025	8.11949	26.2652	39.4505	35.7771
AT1G12530	854	63.2857	61.0319	63.6416	53.2526	39.3423	44.8409	58.0227	65.671	68.0737	45.5463	59.9794	70.7337	72.7348	47.659	54.1402	32.4236	44.2079	31.4938	37.9324	43.5716	33.0233	54.255	62.1861	59.34	35.0371	27.636	30.1029	29.8073	38.3838	33.628	30.1105	29.3188	27.467	23.4545	17.3747	13.1545	16.681	27.4079	27.2732	20.087	22.5036	19.9396	23.4655	22.5015	19.8827	32.9823	33.848	36.2609
AT1G12550	1290	4.37522	5.18303	6.65238	4.69077	4.36512	3.67931	7.82465	10.2863	4.89846	5.63401	5.38254	2.93585	5.39542	4.854	2.90608	2.5308	3.06217	1.91631	1.41475	1.84904	2.50401	3.59177	3.21931	5.59889	5.00078	4.60126	5.65049	6.23415	6.54286	6.86473	6.44561	7.00264	6.48505	5.76011	3.89401	4.35426	3.24462	3.62889	5.07605	3.65997	2.93657	2.64006	3.1069	2.26273	3.67988	5.17139	6.03504	3.62871
AT1G12560	1117	4.28727	4.42131	3.08814	37.8362	46.547	37.4699	38.1177	10.4355	16.5942	3.37379	4.3819	5.50965	12.1094	11.9662	8.5023	5.19603	5.33364	1.77048	32.371	28.935	14.2367	2.63967	5.63321	1.80201	31.8256	32.263	28.9093	22.1346	18.1876	22.7465	8.5467	9.58157	4.99297	25.6448	48.9147	22.6289	23.4689	15.5663	16.4736	27.6152	30.7706	10.9572	40.0432	34.6247	25.4989	26.0276	42.5929	22.2431
AT1G12580	2124	30.0755	36.3437	35.3723	20.1204	22.9765	21.7875	38.3637	38.554	29.8828	29.4654	38.6392	55.8548	30.9758	27.2128	29.4165	22.2021	26.8603	25.7911	20.8903	23.3586	21.9346	33.4653	37.3864	33.3356	26.4947	27.4132	29.4839	10.2323	8.64065	9.27367	12.7953	10.4014	12.0477	28.0884	25.5784	35.7012	5.73894	11.9645	13.3853	24.6738	24.9692	18.1889	5.50992	7.04307	6.01719	27.5694	29.4925	24.0731
AT1G12640	1936	13.8256	15.0309	16.6876	14.1139	18.8088	17.0498	12.987	18.0627	16.1747	13.4173	21.6366	24.2572	14.7195	15.1143	13.4256	17.1756	17.9287	19.9704	15.4364	12.5054	17.7115	20.3972	18.1358	17.002	19.5674	21.4615	21.4567	13.0455	11.3047	11.9697	17.2589	16.5339	14.8274	24.9198	29.1002	27.5627	16.7268	16.2352	15.4986	28.4111	29.3506	23.5284	18.7974	16.1451	19.9931	23.908	22.5266	26.5968
AT1G12650	1203	54.4514	57.7891	56.2985	20.7487	14.5105	19.727	37.5285	46.8631	33.6174	48.7792	40.0242	52.6531	49.0139	48.9474	52.7684	94.3808	99.693	112.361	70.7332	88.4314	80.0366	79.3939	74.0639	90.9427	39.2484	31.425	31.5335	14.8617	13.8689	12.5897	24.5111	16.7321	15.2716	29.6301	22.2271	35.0186	80.8166	37.8015	36.7929	96.7427	82.0261	84.1334	70.6297	49.4373	64.7297	56.1385	55.9664	54.1766
AT1G12680	2262	21.8137	13.8723	17.9276	9.57186	9.4597	11.1591	17.038	15.0058	15.1473	10.6506	20.2293	17.8312	13.1206	13.7878	13.2585	13.5777	20.2116	23.9554	12.5562	10.4395	11.8635	18.3886	22.5321	22.4557	12.1358	13.6826	14.3797	5.61206	6.07428	6.40287	6.87525	8.59481	7.6143	11.6163	9.29286	14.8992	5.29143	12.1215	9.82043	12.5931	12.5807	13.6445	4.39417	4.40893	4.03578	10.9958	13.9582	14.9635
AT1G12710	1409	4.91609	3.39719	5.19487	5.09984	4.52932	7.11993	8.33606	8.53303	5.48136	3.15222	6.70524	2.35191	2.14366	2.90572	3.37015	5.0632	5.74498	5.89499	6.23347	10.4959	8.37655	7.3242	6.788	6.63862	5.16291	3.661	3.94948	2.64155	2.78617	3.99418	5.08162	3.20561	3.84181	3.82147	4.16846	3.98651	5.52425	2.84778	3.52963	8.3213	7.08206	9.13961	3.75474	5.26539	3.49867	5.20225	6.54855	7.92226
AT1G12740	1978	40.3368	21.6642	33.1343	54.6353	25.3367	31.8486	47.5974	27.7233	30.3847	29.1907	43.3327	35.0866	29.8098	26.8472	22.8696	9.71974	17.9081	10.2981	15.8583	17.1238	13.0644	33.38	36.3922	29.5707	18.8744	10.9316	15.5329	3.39373	1.83584	1.71548	2.37429	1.19137	1.07808	10.562	13.9872	17.0384	1.15084	2.70477	4.98665	4.33627	5.8856	3.55117	1.13469	1.4757	1.38457	12.4913	10.2042	9.83028
AT1G12750	1459	8.55744	6.87399	9.63004	16.9137	17.7537	18.2619	18.4907	16.7827	16.2655	8.67134	13.1069	4.47772	11.5211	6.68523	5.65281	10.8567	11.4069	8.53945	20.9522	17.0843	19.9257	15.9508	18.3723	9.98186	5.45635	5.95713	6.55386	9.61189	9.88829	10.6643	10.1316	9.89294	13.379	6.42148	6.62106	7.69978	8.30438	5.04201	4.37445	8.52153	8.04257	11.3795	6.15333	6.75214	7.00782	7.62063	7.90517	6.16997
AT1G12760	1938	20.9597	20.2296	25.6567	17.9047	20.8233	22.32	17.2349	17.5145	20.5779	19.1676	25.3146	20.2749	14.0945	16.7763	16.7647	21.5253	20.8507	17.6537	20.8353	22.708	17.3727	29.07	22.0133	19.0006	34.4909	33.6539	33.082	14.4724	16.104	15.5445	18.5918	14.4396	24.038	33.8959	30.4658	44.9243	18.9829	21.0495	20.9571	44.014	44.2903	35.2012	19.3571	16.9442	17.8999	37.9923	41.4732	36.0451
AT1G12770	2226	27.468	31.0604	33.4113	17.7968	16.0211	15.1194	27.2895	35.3382	25.6117	27.3292	24.5962	40.8754	19.5863	19.9612	33.3455	23.1946	21.8767	27.7632	16.3974	16.2875	14.1762	65.0463	58.174	65.1055	45.1352	36.0612	38.5903	39.7108	24.7782	22.4193	46.8299	43.272	30.655	26.4143	21.2818	54.2522	18.6711	30.0428	37.0126	29.3406	24.6967	30.3122	22.9743	16.6096	23.1299	88.427	85.6862	94.7918
AT1G12780	2028	34.2822	31.5078	37.0468	32.4485	37.8547	38.4037	43.709	51.513	30.6742	35.3067	38.1109	41.9716	70.9063	52.608	50.5268	28.5595	36.913	30.9614	32.3408	34.3441	17.6432	58.6754	72.2931	63.7553	29.847	24.3206	25.0438	29.5283	37.7957	39.5852	37.7354	40.4764	31.3023	27.4533	23.5883	18.0032	20.6388	35.9438	40.2993	28.2086	28.8847	20.7292	30.6719	33.524	24.803	41.5857	38.0331	43.6783
AT1G12790	1527	3.30415	1.4927	2.36917	3.1578	2.21258	1.55413	3.84594	3.07264	3.77035	2.37979	3.65262	2.91422	1.80601	4.49492	3.60072	3.00904	3.94397	3.36728	2.98794	3.28033	2.27809	8.27537	9.97207	8.4518	3.05611	1.61963	1.74515	1.82807	1.41398	2.22215	2.11758	2.50778	2.36329	2.46831	1.72073	1.83922	2.93339	2.62771	2.17125	2.93732	2.42029	2.50909	1.88978	1.75225	1.67394	5.28566	4.6263	4.71617
AT1G12800	2756	272.465	151.984	226.665	140.656	109.651	116.286	188.118	263.452	228.212	260.341	253.097	224.576	169.109	137.063	149.718	105.034	135.694	130.024	82.3201	80.4033	92.006	228.452	179.773	289.348	145.323	144.17	153.969	74.7591	62.2118	57.5668	76.235	72.573	72.97	112.73	113.005	134.514	32.0261	80.8037	90.7069	80.8307	72.3132	71.3249	41.3588	28.1107	37.5956	153.333	142.052	116.15
AT1G12810	768	10.5781	12.9599	8.65431	33.1165	40.5706	37.502	25.569	13.1731	20.6611	9.11288	8.89278	11.4653	10.4306	11.2891	15.2948	13.0677	16.105	9.39888	36.8333	46.432	26.6916	13.4372	18.1887	9.09604	30.3821	32.4789	29.5958	117.609	107.983	104.099	84.1067	98.7005	87.3565	40.6638	34.5148	32.9121	132.424	70.5326	56.1217	64.9597	73.0254	59.3111	148.835	167.388	128.138	41.2869	56.5043	45.9477
AT1G12820	2234	8.72766	10.6451	9.86699	5.6712	8.14992	5.40803	14.4584	12.5686	12.3828	7.83202	9.78285	8.22209	4.11485	5.39018	9.17354	4.38415	9.62375	7.79012	6.17807	8.48831	6.84029	8.62607	10.5904	6.14804	11.9807	13.7908	13.4723	11.3351	10.3678	11.0398	13.1647	14.1966	11.9684	16.3413	15.3594	15.0859	7.23133	7.78316	10.0919	11.7646	9.88465	10.3378	10.262	6.75072	8.29532	11.9447	13.2941	10.7992
AT1G12840	2801	54.8937	38.0299	66.141	31.6624	33.64	34.2753	52.9408	79.9068	44.1672	41.1795	53.6831	56.0448	37.8824	47.6336	57.3725	39.37	41.8692	40.0327	27.8951	28.3575	33.3547	56.6183	59.1714	48.6123	88.5962	84.6887	88.1435	74.0801	67.0638	68.6086	79.1607	75.3333	78.6495	72.6257	84.4822	93.2489	45.4846	66.1352	74.3649	71.9188	72.8667	74.2826	51.9124	42.4656	49.1483	88.681	82.5339	100.272
AT1G12845	776	8.81606	5.18925	13.3355	26.5612	36.0404	34.6132	14.4265	9.63626	17.3719	5.37667	4.10718	11.8351	2.36922	2.32764	2.89859	8.25844	5.42427	4.33243	19.9907	22.5924	20.3327	7.19216	10.5412	5.64549	36.6132	28.5016	32.5227	14.5603	17.3268	17.5975	10.4174	7.08581	16.2765	9.43667	14.54	18.096	10.5036	7.75616	5.55431	18.5569	17.7407	18.9265	10.1231	10.3441	9.99948	13.7973	19.2289	22.273
AT1G12850	1733	29.706	20.825	22.429	26.515	31.843	22.097	36.9589	40.3148	33.0597	16.7752	24.1054	31.2508	14.0946	18.6218	22.3532	15.2104	17.1142	14.0933	20.1406	16.2413	12.6173	20.9636	24.472	13.3229	43.2438	43.1394	42.5583	33.6727	22.5961	24.6423	31.1422	32.4653	22.7167	42.6282	45.4857	37.2737	21.2708	23.5395	25.8276	36.3705	29.5364	37.1544	24.5146	22.0365	20.4387	38.447	40.223	33.2445
AT1G12860	2066	33.8172	26.8462	40.6005	23.4311	24.2575	26.8372	34.7327	51.7366	32.6928	21.954	36.6386	38.4041	21.7387	24.2465	32.6618	14.339	18.1797	14.2148	14.2995	16.048	13.4701	30.0214	40.507	34.6726	34.0149	31.8767	34.2571	32.4274	26.9347	27.4804	29.4393	41.5379	25.01	26.7398	35.9099	38.0629	12.2977	30.751	31.5341	20.2246	20.9297	17.9783	15.7523	16.8363	15.9072	29.5393	28.2619	27.7118
AT1G12900	1501	961.525	902.377	1314.35	651.948	888.731	939.216	1122.05	1501	1201.5	746.478	942.395	808.038	569.909	622.861	708.143	359.606	373.401	478.596	365.751	385.759	371.967	400.801	316.753	302.436	2395.34	3253.38	3059.92	1684.12	1729.24	1826.6	2080.86	1536.42	2471.65	2864.63	2922.06	2045.09	696.15	956.126	990.562	1315.39	1081.96	1090.37	715.495	528.46	689.749	1195.44	1007.22	827.391
AT1G12910	1395	18.5744	13.3439	30.8789	11.5898	14.2625	13.9188	23.5489	27.1173	14.7972	11.5777	22.3575	16.3571	10.4493	12.6891	15.5866	14.0419	19.5897	24.3128	12.7556	11.9691	14.9619	24.4577	27.2441	25.4629	21.8428	19.9576	21.7435	15.2937	16.6738	15.2471	24.7249	17.5966	22.9294	24.3941	31.3556	34.2254	15.3705	10.0673	9.03146	31.7578	29.8047	28.3806	12.6414	9.93899	12.3028	38.3162	33.7948	38.202
AT1G12920	1656	146.761	173.062	179.494	54.8677	38.5375	50.8739	94.1999	77.2512	106.504	168.238	151.701	219.493	66.5335	95.3298	122.547	149.247	141.051	157.1	82.6554	88.7994	87.6264	218.748	218.634	259.757	91.8352	76.4654	84.4833	26.0074	15.646	18.1916	41.0051	21.049	30.0134	82.0023	60.3408	62.7502	20.2201	26.6532	23.5248	89.2857	70.3002	69.6662	25.1704	15.6434	20.1212	132.939	114.919	113.068
AT1G12930	3458	3.80839	3.95492	6.30146	2.67951	2.60544	3.77454	2.8659	3.49808	4.66992	3.58077	6.12259	5.61297	4.10145	2.71616	3.18005	2.58756	3.25847	3.20264	1.91317	2.34526	1.54488	8.70936	11.4273	5.4442	6.50951	5.72164	6.57303	2.90224	2.66785	2.56087	3.31735	3.00985	3.88975	6.04155	7.17386	2.43652	1.59263	2.32072	2.54079	4.52839	3.82083	3.60093	1.62263	1.30133	1.18798	9.02665	8.9846	11.0377
AT1G12950	1926	22.2448	10.8879	18.9147	21.0598	20.0759	13.1058	30.1108	24.5893	18.0814	13.8364	42.1978	18.6806	15.205	16.6307	12.9763	10.1077	19.3667	8.77919	14.5098	13.9326	9.48229	10.0602	18.0993	9.95911	8.62301	8.62182	9.68531	2.62264	1.63062	1.80477	2.51834	1.93727	1.53302	6.20638	11.7968	7.29101	2.55445	3.81946	2.28091	6.33273	9.6904	3.97859	2.16419	4.16773	2.32252	5.34522	7.59777	4.11306
AT1G12970	1886	18.3637	12.2468	19.4496	26.7703	20.8003	17.6734	27.5383	23.0895	27.2506	12.2744	20.0979	14.1068	7.8682	11.4926	13.2515	27.6966	26.7133	27.5777	23.1637	25.8636	32.3439	21.8313	21.0855	26.4931	6.25873	5.91974	6.23365	6.41374	6.66082	6.53844	5.91911	5.41446	6.52308	5.76701	5.3269	8.93477	9.4222	5.67341	4.79042	9.38764	11.1697	12.4711	9.77538	8.89916	10.0196	7.72937	7.5678	7.82782
AT1G12990	2097	13.6205	8.36959	17.4926	12.2187	16.9172	12.6029	9.80193	5.87329	10.5133	5.51967	12.7561	10.1589	6.26239	7.98184	6.19742	9.68712	8.15258	11.9299	7.45199	6.93855	7.76113	6.77923	9.48195	5.64629	14.2034	12.7037	14.5019	2.8525	3.08891	3.11787	3.19412	4.07366	3.20714	10.1167	14.0411	13.3929	3.39666	4.78364	3.91314	10.7321	10.927	10.5057	3.21091	3.13189	3.30853	5.18427	6.11882	3.43424
AT1G13000	2080	17.8021	11.5064	16.8671	37.3193	34.0207	37.9104	21.1758	9.65734	25.4516	8.80013	14.119	15.9319	7.13434	8.5681	6.72869	4.35995	6.60027	4.65883	6.08709	5.16044	5.13674	18.1245	17.6668	13.8326	16.761	12.4678	14.6205	3.89833	4.34094	5.05324	4.92287	3.25724	4.49515	9.26747	10.3289	13.5024	2.04759	5.14426	4.02482	5.59905	5.6414	3.99103	2.4664	2.5143	1.49223	16.3927	14.7983	12.9836
AT1G13020	2607	41.331	47.3007	29.0448	18.0973	15.0477	17.3371	31.4672	28.1771	31.995	53.1236	41.8285	56.0388	25.7406	28.8686	32.4027	34.5077	37.682	38.0809	23.1454	20.2661	16.9653	47.5827	35.4319	45.0993	23.8499	24.5027	22.9391	25.8766	20.4041	18.4444	25.102	28.4361	20.4492	16.8535	13.4582	30.1641	21.4913	19.2392	23.782	22.1549	23.8872	23.1062	29.8863	25.2854	19.7146	25.368	26.0193	24.1711
AT1G13030	2202	8.27196	9.31616	5.92217	2.66212	2.38674	1.95951	4.00052	4.99395	4.27262	5.37872	5.22097	4.25678	5.72523	2.89831	4.88042	7.19346	8.41081	7.05013	4.71384	4.54956	4.11868	19.8461	18.8597	26.5089	5.92156	4.4926	5.05433	3.35033	2.45135	2.36784	4.37042	2.943	2.38378	5.28175	2.63219	5.10172	3.33473	3.94814	3.61362	7.54016	5.87432	5.89652	5.53316	4.52906	4.56032	16.8309	13.1272	15.8618
AT1G13060	1254	143.481	126.57	155.586	66.8774	48.0477	56.43	98.4939	106.225	88.352	132.014	143.419	186.871	85.3491	113.119	114	116.095	132.562	116.544	66.4012	64.5772	57.9576	209.852	209.843	263.432	164.51	131.294	144.13	77.6995	63.159	66.0641	95.6533	92.5515	82.8017	141.353	125.659	143.336	62.6563	105.593	115.276	150.727	147.728	134.774	75.9392	63.5266	60.8596	218.245	201.195	292.888
AT1G13080	1908	112.856	90.9511	163.724	133.993	219.672	171.078	104.555	131.791	123.643	134.237	153.262	134.727	166.218	142.506	148.408	76.1745	71.5114	68.7195	75.5049	75.696	85.9504	79.9715	90.2951	84.7684	30.1415	36.7384	38.6549	19.4025	20.1635	20.8205	27.1561	40.6034	32.5832	46.5072	47.5513	39.7429	16.8183	42.761	52.3476	31.3025	25.7136	25.3239	21.3419	14.9159	18.8033	23.0502	19.6837	26.7984
AT1G13090	1732	27.8963	24.7851	34.9259	43.2891	76.8357	51.5687	52.7683	36.444	44.4293	22.3022	30.2971	29.7382	23.0497	22.7345	28.7152	20.1759	17.5353	14.1014	17.6497	21.6217	27.6163	22.8605	28.4098	23.1063	19.6532	24.234	25.8393	15.8867	16.546	16.8199	18.0471	20.5789	20.4569	24.3109	22.7114	17.8369	11.1079	13.9002	16.7976	20.6264	16.0037	15.3619	17.6792	10.9544	12.1754	20.6374	18.6872	20.7898
AT1G13100	1784	7.47784	6.43091	8.53592	19.8212	29.3545	26.5444	11.5217	5.30109	8.73705	5.43189	6.38047	6.05025	8.5389	7.96478	7.98521	3.18557	5.51745	2.05079	6.84131	7.68794	4.52659	5.43048	9.73471	7.96431	5.15477	3.72323	4.65697	3.65101	3.79589	3.6185	2.76195	2.25659	2.94231	5.91565	6.49785	4.72281	2.75777	2.99889	3.80985	3.66099	3.21102	2.02832	3.41481	3.13599	2.96793	4.80121	6.46504	6.25699
AT1G13110	1869	74.8091	30.4076	87.7343	250.662	327.798	343.755	243.127	48.4034	132.158	24.052	36.1763	41.7935	30.4241	30.7323	34.4998	22.2553	24.0112	15.7131	66.0341	62.7265	54.9729	82.9361	105.377	106.303	48.7628	37.6185	39.5453	31.1513	32.1892	32.901	19.5254	12.6611	21.8536	26.274	29.8952	15.0267	24.3198	20.3954	21.376	24.4194	23.6301	16.0011	33.6244	28.5021	25.2035	63.3227	66.1842	81.8801
AT1G13120	2570	12.6776	10.7907	12.7018	8.71904	6.50013	6.42188	9.49753	6.78913	10.2175	11.05	7.83949	10.7944	5.31421	5.57571	7.09898	15.2439	23.736	16.7752	17.3982	16.4741	17.5963	29.5835	28.1072	24.1873	10.9484	8.90839	10.1556	3.25851	3.20779	2.86607	5.33233	3.20929	3.57427	7.79384	6.97634	9.8352	5.54303	5.20431	4.67653	17.1157	15.8545	18.718	4.74087	4.77969	5.68339	17.7857	19.6622	18.074
AT1G13160	2654	21.9428	21.9003	17.4353	10.2599	5.65788	6.99087	16.8034	16.2423	20.6348	20.1835	19.2572	19.0147	10.8858	11.5698	12.3361	17.4039	24.5463	22.131	13.1514	14.8293	11.1879	47.732	49.3141	50.7249	16.0838	10.8097	12.492	8.68981	6.28647	5.42597	12.7639	8.06527	7.91119	11.9294	9.9586	15.8732	7.85771	11.5911	12.5237	15.8031	15.8749	11.7094	10.7522	8.70692	9.01199	33.8871	25.9931	23.4717
AT1G13170	3041	14.7072	10.0438	17.5957	7.99043	6.17232	6.70424	16.5962	14.0065	15.2382	11.64	12.9511	13.1078	9.06863	7.00879	7.31442	5.24857	7.41058	6.79586	4.53857	4.82387	4.08541	13.1587	11.5045	11.5638	17.5575	17.2183	15.6704	6.666	5.42191	5.66078	7.44322	7.42634	6.0953	11.1195	11.1817	17.5473	1.61784	4.61816	6.70513	7.29707	8.81106	6.15956	2.10873	1.83973	1.56102	13.8665	12.7767	12.9065
AT1G13180	2019	7.83577	5.04265	11.1261	5.76	3.90461	4.06052	7.54456	9.2229	5.56404	5.26628	10.1481	8.76938	6.50433	4.71169	7.05577	5.86913	11.6749	10.6766	5.0281	5.90705	5.47654	11.4223	13.5258	11.7288	7.00213	6.71974	7.64756	4.90492	4.81236	4.59104	5.75799	4.76599	4.63097	5.12043	6.43052	8.3462	5.78281	6.29337	7.18439	7.52206	8.42031	8.59221	3.81138	3.67456	5.29017	7.42416	8.35461	9.45231
AT1G13190	2307	36.4378	35.2063	32.8947	20.2867	26.4424	29.5043	43.037	36.9257	33.7818	29.695	41.9884	56.9647	27.6079	39.1993	40.8413	30.2421	47.4944	42.99	32.2367	24.2973	25.0952	70.2027	67.2596	72.1091	20.1689	20.828	21.1997	15.8164	15.3574	13.6322	22.7263	20.1315	20.4775	13.0235	9.94906	21.9128	11.9679	19.422	18.647	18.6917	21.8671	21.7283	13.6898	12.7579	10.8423	37.1277	35.9958	34.3379
AT1G13195	1309	4.70369	3.88889	7.00573	11.4122	11.7582	14.9157	6.30906	7.1687	5.90011	3.18739	7.73923	5.1355	6.82194	7.17532	5.7278	8.86779	8.26164	5.96763	7.31965	10.0221	10.7248	9.81444	12.3058	7.68849	7.44472	9.93266	9.16104	5.17896	7.3476	7.14444	5.41101	5.40078	5.1378	8.55589	10.2136	17.1642	10.7706	7.66333	10.5113	11.4217	13.411	9.51261	6.73597	7.34005	8.85695	10.1927	12.6659	12.1035
AT1G13220	1410	78.6624	69.9433	68.4998	50.2246	34.0789	42.3068	73.5396	59.6368	82.7597	51.927	61.6768	65.1353	45.4506	40.7367	48.2121	82.6688	139.068	124.969	83.8091	74.2647	67.2292	106.35	118.616	137.045	16.6459	13.5311	12.8406	15.461	14.1298	14.0284	15.5617	9.67964	15.3563	11.3799	8.00215	13.9429	14.8945	14.7031	14.1085	29.4666	26.7355	36.608	15.122	17.5101	17.2867	26.4601	22.1368	17.1102
AT1G13245	791	886.726	541.455	429.281	466.884	431.165	483.441	384.68	607.158	529.736	500.247	504.813	300.203	354.122	260.015	266.353	191.387	147.362	62.004	264.035	268.23	454.228	199.825	234.668	268.839	59.1708	80.6675	81.3504	72.5971	101.121	110.488	96.9422	103.279	144.126	65.8932	54.2238	74.5618	53.2861	49.0363	40.7626	39.9913	36.6775	19.5094	53.9116	38.593	41.5476	46.8542	41.1004	36.4177
AT1G13250	1738	56.9285	34.0111	53.4908	104.123	142.341	117.553	89.0164	23.7903	67.949	29.0399	48.6616	42.0563	25.5391	24.1803	19.2691	13.9144	13.7116	8.87543	16.67	18.3218	22.2312	38.7771	44.314	30.7248	17.69	16.0189	16.1897	8.60428	8.75268	7.99998	6.42315	5.25408	6.51227	7.86911	11.9168	12.9275	3.12651	4.6174	3.91068	3.84844	5.58195	5.20502	4.33536	4.40862	3.46669	11.2782	10.9497	11.3949
AT1G13260	1803	49.4218	16.9403	25.6646	21.1855	28.941	29.0767	29.1113	77.5806	49.4555	12.9141	21.5281	11.2903	31.8291	50.6244	33.6835	33.2636	49.0978	10.0911	48.0172	47.163	25.7019	46.5487	58.6304	49.7777	20.0973	22.0256	21.1703	36.8626	53.8344	52.6957	28.951	78.8563	35.4815	9.97452	9.6012	14.0191	32.8667	25.5929	26.1121	28.0628	41.2522	13.1632	47.0367	61.3169	32.1513	39.0099	47.777	35.7483
AT1G13270	1438	26.3446	29.0599	33.8756	18.147	15.0108	8.85171	30.2469	54.805	17.8702	45.0194	36.4913	106.138	28.6754	57.0262	86.2043	29.7665	34.4952	60.3053	16.8955	19.4902	21.9446	112.7	87.3395	127.954	45.5291	30.1715	34.7195	44.1394	27.0269	25.0932	51.8259	73.1297	26.4644	36.0212	33.2663	62.4978	33.0898	56.7371	69.2842	30.8081	34.6319	39.8918	28.9862	28.8408	35.2334	116.895	107.075	129.458
AT1G13280	1343	27.253	20.706	27.3135	29.3571	34.8007	42.1684	27.877	34.0081	45.4831	17.3374	23.0537	22.9124	13.3963	27.885	15.8179	18.277	25.1218	9.42429	28.7921	21.9345	14.8012	26.8161	27.1745	18.7787	49.8739	41.566	41.319	86.4072	85.5006	85.0418	60.1353	56.2961	72.3067	32.876	47.0131	35.5506	46.9126	34.8568	37.9566	35.5069	37.0129	29.4795	53.8366	64.8408	52.5441	37.5921	38.8606	46.9203
AT1G13300	1336	25.5395	12.2839	14.6099	13.9416	10.2561	14.372	17.9952	18.657	18.0784	16.0178	22.4077	11.9769	11.3039	11.3567	13.843	8.50756	10.7606	6.8092	8.45238	7.85567	9.85716	15.4488	13.941	7.35586	15.7186	13.6987	14.6078	25.073	23.9481	21.3099	22.7625	23.2244	19.1536	9.75327	8.38754	8.40867	8.24448	5.5062	6.20415	8.12809	9.68207	4.62035	11.7597	14.0193	11.1379	8.63046	8.4711	6.4685
AT1G13320	2217	33.404	26.3543	32.8259	22.4323	21.674	21.8953	30.132	29.2319	37.37	26.5295	34.2972	42.1944	21.9759	28.0809	29.5353	25.2522	28.7129	29.6154	19.3966	16.0847	16.3632	51.9633	40.9269	45.3957	41.6038	37.1001	38.9591	31.268	27.4021	29.0804	33.1293	30.781	35.5887	30.456	37.4031	50.672	23.0196	33.1813	39.0696	36.4164	34.3406	33.6996	28.1295	23.3698	23.3062	55.7977	46.5937	59.2824
AT1G13330	1020	9.4738	4.6183	11.3002	7.78633	7.91286	10.3641	7.37693	11.6435	5.91977	3.43073	4.68702	8.91117	4.76365	8.14583	8.82081	2.96363	6.1583	5.9135	7.38064	8.53552	8.8915	11.4596	17.6431	22.9841	5.78626	4.57226	4.61046	16.1597	11.0651	13.3879	9.35948	8.56748	8.3625	2.74501	2.12144	2.75343	6.33521	3.93384	5.76961	3.24015	3.35157	4.06928	5.97256	7.15423	7.60745	7.75146	7.84457	9.88454
AT1G13350	2648	40.0128	33.8288	26.657	35.6341	25.4473	29.2897	46.3661	41.6944	40.7798	44.2704	44.7057	37.8296	122.743	153.477	95.3256	57.3529	63.4613	58.216	71.8934	62.0188	58.8345	76.3534	95.3824	68.1889	5.33886	5.79067	7.04453	8.8601	8.89513	8.03238	8.11178	10.9387	9.66362	7.36092	4.7571	5.30305	8.59651	10.8597	9.29666	8.55835	9.4209	12.4996	8.77864	8.35921	9.06688	8.9886	10.8073	5.30329
AT1G13360	1481	40.1884	47.3006	43.5151	33.3249	38.2751	42.318	41.7606	64.302	43.6154	36.8056	28.0534	34.8422	124.229	131.474	158.796	39.1079	31.7884	26.1725	38.8944	48.6395	49.0742	35.1251	39.5977	26.2229	41.6122	67.8472	59.0082	72.6115	104.107	102.656	73.4543	116.355	64.6831	54.3899	37.5708	60.6832	85.2809	207.264	230.249	57.9145	50.0965	45.8479	67.7636	51.9829	68.7907	62.5063	63.9081	46.9246
AT1G13380	930	4.96543	8.25142	8.05144	9.35316	6.86216	6.26347	6.9068	5.51805	9.66349	5.64411	5.01821	6.00665	4.51862	6.34453	3.22481	1.43019	1.5319	1.70119	3.55685	5.38609	4.94278	10.8701	4.05954	7.51157	28.189	20.6668	24.8618	11.5775	8.33688	7.9202	12.0865	6.96826	12.3466	23.2747	29.0012	33.2188	4.42164	2.87636	7.4866	15.5686	13.5115	14.0759	3.44766	3.13863	3.53378	35.7776	36.6627	46.4619
AT1G13390	1913	94.0986	48.6929	50.1368	51.6482	24.6277	38.4568	59.3838	64.4587	54.9799	79.0093	98.833	55.6802	31.7151	37.2643	40.1079	129.196	138.35	150.622	87.829	99.6251	114.171	86.8084	131.832	132.081	9.68609	8.23715	9.34142	6.87911	9.645	7.7873	10.2223	10.0088	11.5758	4.84122	6.58485	5.87244	18.4633	10.8371	7.23586	13.6565	13.4752	20.5289	11.9001	14.4319	16.7499	8.1369	12.7741	7.52911
AT1G13420	1380	157.894	67.3345	143.575	82.9695	132.342	95.6767	113.572	225.087	108.37	67.1	220.644	105.933	99.7289	153.924	117.898	33.2081	63.8658	36.4715	60.9997	66.4591	39.0718	9.46211	22.5246	5.66274	62.0633	90.7344	81.8423	175.213	175.306	180.996	111.858	185.207	88.4355	33.7113	83.0491	46.8083	35.5448	46.0374	45.5881	17.1634	36.1544	18.0464	29.856	70.858	37.4419	5.43093	12.9022	2.8702
AT1G13430	1281	5.94138	6.58361	6.89615	6.19989	4.54232	6.65246	12.3209	9.95796	5.26174	4.72799	18.7491	8.72161	4.20314	10.9042	6.2432	26.5241	50.805	32.1114	50.4876	56.2335	38.5029	23.0173	38.6085	30.2246	5.25021	3.86132	3.85464	12.6078	10.0365	8.65735	9.79644	10.1179	6.53061	2.69012	7.54109	4.38485	26.082	10.4411	5.24112	18.3056	23.6576	13.1269	35.7927	49.6551	24.5149	10.2226	13.9556	11.5248
AT1G13440	1789	1972.07	1814.61	2158.3	811.086	659.626	705.652	1303.13	1884.9	1190.57	2424.73	1910.13	2491.4	1352.79	1921.21	2501.05	1134.27	1016.35	1378.65	635.038	709.981	791.397	1717.89	1477.51	1735.07	1202.16	1147.46	1182.11	1414.34	1081.38	1008.87	1258.98	1300.88	1095.42	1371.42	1213.17	1602.84	896.07	1467.59	1617.53	920.916	776.084	948.209	903.649	843.195	951.675	1206.29	1101.26	1431.66
AT1G13450	1633	8.7977	8.88664	14.3227	7.06362	6.89652	8.85162	13.4861	22.6713	14.6184	7.66497	8.29485	6.49375	11.0172	6.26786	10.8662	10.5144	14.8311	14.9563	9.7091	7.30333	11.4119	11.6718	14.7963	8.19321	12.2715	10.515	9.69523	14.245	16.0466	16.3699	15.3696	16.0542	18.6836	10.3534	11.1686	12.0389	13.8947	14.3334	11.6235	13.9742	14.4278	14.1425	12.1734	11.544	13.5285	16.2398	14.3464	13.8916
AT1G13460	2036	8.77839	7.94863	14.9175	8.45176	10.2332	10.2255	7.66184	9.61399	9.44887	8.72589	9.95153	9.99826	4.32151	7.62954	8.71539	9.38346	14.4082	11.0246	15.9668	17.5146	15.9263	11.3786	14.34	10.7004	16.5839	16.8326	18.2086	4.14579	4.53116	4.8779	5.25614	3.42408	6.44533	14.9686	15.6004	19.3119	5.84273	6.56929	4.64104	25.3151	21.8734	22.8432	5.66933	3.46467	5.29084	16.9087	16.4635	15.9171
AT1G13560	1780	48.9554	36.4953	65.983	55.7197	49.7722	41.0273	43.7157	28.0889	42.9945	39.9234	41.5663	71.7556	26.2645	27.3982	36.646	39.8751	44.457	38.1082	30.2463	27.2698	28.5467	61.4077	61.1554	67.1836	46.8056	41.0079	46.0579	18.072	14.1701	13.9021	18.339	13.239	17.6014	46.8871	46.933	61.5344	22.0705	20.6637	20.489	49.0261	45.6782	41.6143	21.1653	18.1066	22.0531	63.0187	54.4284	68.7793
AT1G13570	1836	6.14819	3.97273	7.6068	5.35568	3.88486	5.34654	7.09705	6.74814	6.19511	4.6916	6.50975	3.30043	4.00548	1.83642	3.81146	5.26867	5.04374	5.60112	7.33094	4.87187	2.7067	6.93998	8.56794	6.90038	8.29812	6.11944	7.55603	3.4028	3.84874	2.79478	3.77398	2.62052	4.10978	7.21446	6.398	3.05936	1.91976	2.18547	3.0699	6.90031	6.49178	7.18791	2.44491	2.3185	3.03304	10.3173	9.81553	8.04099
AT1G13580	1403	16.7009	8.66468	20.2087	24.0583	22.3421	25.0648	13.8656	12.6453	12.9113	12.1831	18.9037	16.1964	6.08407	8.92611	6.59098	4.39538	9.4159	8.31647	6.66663	9.35066	8.05816	9.38205	10.8534	16.119	13.0114	10.8789	12.9047	3.97927	5.17646	4.12924	4.9936	2.72942	4.67665	9.67129	11.953	14.0124	2.66926	4.28994	3.19025	7.34733	6.84892	5.38585	2.17107	1.73374	2.21229	9.09885	7.60415	12.3192
AT1G13640	2562	11.6491	13.6714	10.3442	8.48794	6.52042	8.58925	20.2721	16.2246	11.1812	16.4954	18.3048	20.954	22.9635	22.7485	23.7046	16.0938	21.0803	20.6485	16.7847	14.8963	18.5241	33.2107	36.2016	32.2118	20.3044	20.9615	19.6403	13.4639	10.8792	9.52955	17.4894	12.6856	11.2685	30.432	24.8253	30.6939	13.2989	15.9227	19.0557	33.2633	31.7359	32.7756	15.0805	11.2982	14.7517	53.3631	62.0687	45.6775
AT1G13650	1360	28.6729	62.1236	37.3031	17.7973	19.7361	22.6053	21.591	64.5246	56.6853	56.1122	66.4552	16.9173	67.013	56.8437	35.2832	6.0458	4.66634	5.2349	4.0258	6.40164	7.12538	2.78746	2.49841	1.13179	15.9459	21.7182	19.8826	16.8113	32.113	40.1638	16.1338	24.4751	32.2037	30.1688	28.3553	18.5856	3.67154	16.7188	20.8437	5.55454	2.24193	3.13022	5.7761	2.86169	3.42335	2.48289	1.85514	1.58859
AT1G13670	1248	16.4453	13.8807	10.4492	12.2731	10.0769	13.1381	15.8819	10.3388	15.0774	11.3237	11.857	10.8489	2.94634	5.40331	6.60854	3.48796	4.15111	1.26771	4.75269	5.16044	3.08603	23.1196	31.6631	22.3903	16.1671	11.6638	11.6185	17.0951	19.9746	17.5073	14.127	16.0501	11.435	9.14666	9.59821	6.75119	6.29575	6.43032	6.90728	7.37712	6.44097	3.32586	8.99209	9.45298	4.8278	24.9453	29.8045	29.4296
AT1G13690	863	83.3357	52.2957	43.0902	31.6622	15.0073	26.749	44.0202	50.8846	51.0923	60.355	54.2099	47.7246	181.843	160.323	151.749	210.447	204.402	283.582	135.212	158.235	268.485	153.624	146.407	186.042	35.626	29.1492	32.6044	18.4064	18.878	20.6185	30.421	30.1508	27.7508	22.0869	18.8054	29.2891	98.0212	84.466	88.7462	120.086	119.267	149.344	60.1882	55.5261	76.6916	59.7415	67.2406	89.707
AT1G13730	1962	90.3538	66.7619	54.4163	25.8297	13.8718	17.1538	32.3645	29.7056	41.7975	91.0988	61.7291	65.5337	23.895	34.431	38.8514	46.6531	49.5417	48.4831	25.5802	28.3874	29.508	51.2566	48.6835	60.4083	31.5506	22.3296	23.0499	15.3116	11.1049	9.19574	14.6366	12.3612	11.6211	23.1625	19.0248	34.3547	11.9391	12.9524	17.7435	28.7164	24.2053	24.193	15.525	10.2901	13.1211	28.5025	24.2856	35.6042
AT1G13770	1636	4.5476	4.82993	9.61668	6.99287	4.47452	6.72544	5.72109	8.24527	6.17997	4.11339	5.84445	4.45627	3.93325	3.23859	5.34676	5.46931	3.28537	1.99455	2.85858	4.59266	1.97443	6.24358	8.30767	8.6848	9.73205	9.54545	9.67745	6.13445	7.01878	7.33523	7.95304	9.12271	7.92094	9.54456	9.54204	12.0168	3.59075	7.7667	7.24505	7.55148	8.64082	5.85481	4.60566	3.86573	2.73422	11.5283	11.1477	11.225
AT1G13810	1298	5.66591	8.13637	6.61138	2.84082	1.15686	2.65937	2.82779	2.71105	3.78643	6.32512	4.8232	8.24266	6.47506	5.93734	6.93161	9.78134	10.2774	6.93236	9.66648	7.71812	4.78572	13.954	16.676	14.0478	7.82504	5.00842	6.5818	1.99697	1.89027	2.23163	5.99069	1.66422	1.51649	7.13502	3.75093	8.65484	3.39434	3.60653	4.66162	11.5791	12.0298	9.26525	1.85265	1.78029	2.25059	18.9718	15.3278	15.8124
AT1G13820	1461	38.046	29.6945	47.6236	28.6686	25.8232	24.8081	40.0712	100.558	47.4803	31.5978	40.2799	29.5514	26.8757	24.5614	30.7913	26.5668	27.8798	24.9742	17.6445	20.9793	18.7929	31.8579	25.9272	28.1217	58.0588	65.1002	62.0692	38.7134	36.1403	37.4439	45.4769	42.2059	51.4219	47.1738	50.7802	51.9024	29.4025	24.26	23.3741	52.1364	40.2843	55.2898	24.9088	16.3161	25.6185	52.5385	49.389	51.7568
AT1G13870	1251	25.3608	25.5691	40.2171	11.5635	8.55229	8.79522	13.7899	17.1704	13.6943	23.0234	32.3012	32.847	16.9008	22.0427	22.1754	26.6769	33.3881	30.273	14.5886	19.0669	11.4207	30.0508	41.9486	30.5708	24.0279	17.1148	17.7305	5.68471	5.09935	5.42483	8.80053	5.72966	8.26069	17.4747	16.1852	26.94	4.57842	9.62235	11.5287	18.6187	19.2766	15.0581	4.48526	3.40269	5.10812	21.923	23.4522	30.7982
AT1G13880	1747	39.8453	36.0974	34.9631	21.1069	25.5711	20.9937	36.3476	45.1953	32.9555	30.7393	42.9378	49.373	18.8677	31.7756	34.1909	35.8526	40.0703	38.5451	29.0548	25.3273	35.2729	39.8432	48.0476	41.6138	16.1061	18.6464	20.0094	10.3861	10.2806	8.38513	12.8242	16.4679	13.8025	15.4106	18.0042	19.2913	9.03699	13.0152	12.0986	21.3051	19.304	18.3979	11.3791	7.9364	7.73373	20.4602	20.8787	16.2829
AT1G13900	2468	23.0768	17.0859	29.2829	34.8235	59.3218	45.7183	36.437	16.9614	33.3987	16.0876	20.2473	18.2994	13.3025	14.5886	17.924	11.3175	12.4897	15.305	16.2223	16.1885	13.6923	19.4138	22.1301	19.1901	15.2939	17.551	18.737	11.0952	8.90763	8.98709	10.3567	9.38924	10.6343	12.523	15.6879	14.7935	9.43176	8.67103	9.13508	15.9738	13.5522	13.5837	11.3027	10.4473	9.6172	15.5842	14.2243	14.444
AT1G13930	913	1198.91	771.685	1078.89	741.577	379.718	763.366	752.186	600.542	601.987	416.006	254.211	157.007	345.063	231.205	209.957	479.426	240.659	128.448	403.036	474.833	340.19	537.593	627.3	750.619	1291.22	1068.37	1159.96	5209.18	5377.65	5120.26	6824.05	3431.57	6984.64	448.213	421.279	406.048	1819.44	861.395	641.583	814.473	875.775	691.603	1859.35	2124.19	1707.5	1323.79	1564.72	1574.02
AT1G13950	941	3.54422	3.22969	8.04673	2.81334	3.78991	3.20976	2.92546	5.60936	5.81985	2.57452	4.23376	3.11915	2.65157	3.58307	3.98389	1.92746	2.06453	2.10162	3.03041	2.02786	3.16865	3.13338	1.20363	3.39731	17.5033	12.9159	15.1591	9.74701	9.80387	7.82762	5.39988	6.36508	5.40387	14.6485	17.6572	14.9229	3.90174	6.39615	11.3629	7.86057	9.42602	7.69082	3.74809	3.23119	3.00741	10.3277	9.95864	8.41844
AT1G13960	2261	40.6966	29.269	27.6474	30.2755	24.4068	24.8566	38.9612	44.5833	35.1522	30.4777	27.8402	25.5861	24.0458	23.0608	21.5546	35.0822	48.833	32.1004	43.6381	43.6754	33.9579	35.4895	40.7983	34.1959	13.5374	14.1887	15.53	13.2868	10.7215	11.5303	15.4932	19.0646	11.8255	10.7165	8.92099	13.6636	17.7975	15.6762	12.061	15.2089	20.3097	14.3566	24.6749	27.3797	20.6723	15.0804	16.1004	11.148
AT1G13980	4844	8.17378	6.85437	10.3516	5.34811	5.38611	5.76766	13.1846	10.4125	12.0014	5.33471	8.45952	10.5744	4.14788	5.07122	4.84987	7.01433	8.07462	8.08362	7.15846	5.93362	4.15493	12.6956	13.2497	9.53284	7.99051	7.9794	8.28435	6.13317	4.31554	4.45929	7.00914	5.16892	7.17901	8.22563	11.3433	9.27662	2.25871	2.6231	2.17314	6.18923	7.97295	6.45947	3.70673	2.66142	3.16611	10.9665	10.908	10.2583
AT1G13990	1103	26.8254	34.3728	35.1635	16.2009	13.2735	20.1463	13.1445	34.0302	22.1519	53.2016	32.6106	16.052	52.9814	44.7605	17.6736	94.7157	88.1828	54.3265	60.0829	71.2553	54.5158	57.2824	66.9733	61.6166	13.3149	17.3613	13.288	11.9911	15.3043	18.9834	14.658	20.7417	17.8459	21.3816	16.4651	5.09247	53.1258	22.4333	17.359	69.0582	64.1652	50.3673	57.9929	55.5734	49.4105	41.1423	47.839	40.1539
AT1G14000	1805	126.402	73.9159	88.6543	56.4147	54.8022	54.2043	98.2182	157.223	101.291	96.7111	127.89	105.592	92.1803	116.481	112.431	129.625	161.589	131.477	110.462	110.013	106.548	135.874	104.651	159.204	52.2407	55.1204	54.7993	69.7036	69.4341	73.729	69.1837	94.3269	68.7942	55.0079	65.6354	74.6857	131.565	92.9956	84.4487	99.179	106.369	103.774	130.207	130.314	129.575	64.9292	63.2992	66.0312
AT1G14010	915	77.2913	58.2917	72.8234	317.951	231.189	240.263	146.618	64.0171	141.19	60.8965	57.3492	55.9809	62.1449	60.4057	61.7296	67.3958	74.0287	67.3258	123.04	122.652	123.287	56.3924	59.4158	64.7009	51.9021	49.1933	46.5984	25.4231	26.2787	25.6878	22.9706	17.1697	19.5406	39.7802	46.622	33.7633	42.7745	29.2351	21.1974	68.7134	72.9059	62.1117	37.1443	39.3443	42.8013	41.2246	42.6209	48.7977
AT1G14020	1974	11.6534	11.008	6.39309	16.4765	19.6829	16.1205	19.4308	10.0645	19.7758	11.7272	9.74512	12.087	7.05176	8.17418	8.10287	8.82062	12.2035	7.66406	11.4411	10.2105	9.94403	14.35	12.3041	12.1762	19.6775	17.9698	18.7805	7.23891	6.01586	6.66621	6.43527	5.81972	5.8168	16.4207	11.1576	14.2274	8.74177	5.08171	6.92828	19.0146	19.0031	15.3117	8.93353	7.14698	7.16811	15.9795	16.2502	14.9577
AT1G14030	1713	11.7815	10.645	12.4751	8.27918	10.6287	9.13092	15.8561	20.5425	16.231	10.9212	14.8182	21.5561	8.66283	9.56022	9.33746	9.10576	8.31677	8.83179	6.52558	8.84206	4.06147	22.2534	24.7578	24.192	17.7879	16.8715	18.5764	21.2232	16.615	14.3492	23.9552	20.1193	17.6195	17.0366	14.8427	34.4299	10.8453	16.0064	17.613	12.8163	9.27722	11.9288	11.6985	9.01692	10.0189	26.6838	22.9764	26.4857
AT1G14040	2996	1.7126	1.49624	5.33554	4.32347	6.32768	6.33687	2.87904	1.34583	2.95281	2.11139	3.9133	3.31827	1.84097	2.00962	2.58598	2.17939	3.35027	1.25417	6.12963	7.60324	3.9809	3.40938	5.25058	2.76642	4.2606	3.20763	4.18573	3.17231	3.70165	3.86737	3.00659	1.80254	4.27057	3.84604	5.28792	2.81224	1.88724	1.11608	2.04729	3.80839	4.37918	2.23796	5.61856	7.63181	5.1495	7.83457	9.38359	6.3699
AT1G14060	1185	67.4745	62.2574	56.5857	23.6969	10.6126	17.2047	31.7488	18.0649	30.573	77.6875	45.531	65.358	24.8238	29.1642	48.5082	58.6723	59.238	64.5858	36.0964	42.1699	32.7106	141.65	154.307	200.635	31.0417	21.2285	23.2818	7.74003	5.38337	5.16824	13.5787	6.96024	7.05968	16.6305	9.58676	28.4405	6.7544	9.02958	12.0309	25.3001	28.771	28.4704	7.17026	6.67124	6.7793	51.7786	46.3536	46.7952
AT1G14120	1312	18.1851	18.4734	30.9728	18.4484	19.1706	21.8702	33.0119	45.4284	26.3292	21.4401	30.1921	30.3817	29.9279	34.785	22.4778	11.0594	10.0196	11.8326	13.3887	16.3624	10.6056	20.7879	15.0593	8.66361	26.0492	21.1664	23.9554	41.1343	50.1935	53.3661	36.4995	52.163	30.6313	19.3709	31.8078	23.5468	16.063	22.9374	28.6821	12.4751	12.6761	11.6811	18.6954	23.453	15.7947	17.8278	16.2082	12.8992
AT1G14130	1555	7.75416	9.3324	14.0132	5.16823	6.27679	8.04696	7.43536	15.888	8.21765	6.66459	9.22333	10.1683	5.15155	8.59566	10.1255	6.45404	5.66367	4.95997	5.86827	8.43664	3.83498	9.2776	10.1162	12.2591	8.91498	10.1336	9.97993	10.0015	10.7926	11.8687	9.25851	11.3028	12.3421	6.71758	8.00145	9.03053	6.80003	6.02093	8.20878	9.46296	8.14023	5.74913	8.04158	6.17886	5.51846	11.811	9.73499	11.115
AT1G14140	1153	6.82346	7.51218	11.675	4.3461	2.60469	3.92938	4.13843	7.31204	4.87155	7.23729	9.57613	8.37596	6.60598	4.69969	2.16759	5.97763	8.03149	6.34625	3.46249	5.89594	3.34029	12.3296	10.0415	7.80451	13.9279	11.4604	11.7601	8.3007	6.29885	6.74727	7.47857	8.26049	8.53601	11.2079	10.6571	9.74326	5.66812	6.38013	6.46996	13.3765	12.1002	11.9996	6.535	4.64125	4.43383	13.2861	14.317	11.2427
AT1G14150	848	99.5331	126.78	89.0937	99.0081	76.3639	76.5781	88.2991	195.035	142.741	104.911	94.9011	52.9232	114.597	90.3125	80.164	83.5575	51.6226	41.3949	54.7456	51.7558	57.7235	66.1876	61.2905	46.0765	109.74	148.324	135.59	108.943	149.529	150.689	123.201	222.431	135.985	103.625	108.358	99.3571	111.012	154.57	155.609	101.238	88.0364	108.561	105.869	88.348	116.695	103.046	119.009	78.1305
AT1G14170	1893	11.8358	7.98717	18.5777	7.64178	7.93239	8.43364	11.5369	15.8008	10.7561	7.82088	13.77	11.9039	10.2671	10.2415	12.2783	9.19805	13.7178	12.5887	8.97813	8.37931	7.35055	12.0713	14.559	7.31808	14.1388	13.4381	13.9946	10.5681	13.1168	12.0667	14.0313	10.6333	11.0916	6.59901	13.3905	13.3526	9.38735	7.06554	8.53832	10.891	14.7402	12.5374	10.1627	10.601	10.2236	8.61444	11.3097	9.51082
AT1G14200	1064	33.7562	47.4865	31.3918	144.311	94.0266	220.709	190.078	377.718	142.27	75.2643	57.3417	71.7228	2393.18	2543.91	2514.03	76.4816	136.149	200.83	128.859	114.892	131.594	67.9924	157.899	76.0047	5.93398	8.03584	8.98692	51.9713	101.648	111.23	82.9226	131.78	69.3751	11.2345	3.99479	10.5583	15.4591	390.316	499.583	7.98726	22.3171	34.5089	9.04039	16.6887	14.0709	10.9916	18.9698	13.5368
AT1G14205	547	14.3829	8.33402	12.3047	6.22255	3.0883	10.8462	5.36815	13.5364	11.0387	13.7789	11.4452	19.5594	195.663	165.545	137.069	16.8	25.5715	24.7655	13.7628	18.3147	22.7125	35.6147	27.6079	21.8623	5.52033	5.29644	4.44188	2.4301	4.12667	6.05204	3.65945	3.7696	3.29867	4.33119	3.8146	5.13436	9.397	69.6873	64.8552	15.5365	15.5399	17.7055	5.27549	5.78093	9.51279	16.7127	18.3178	16.457
AT1G14210	902	36.5006	31.0821	39.175	155.449	134.428	127.245	58.8008	26.0897	42.3447	35.2143	27.5104	49.335	72.7951	58.2058	67.8837	12.7351	13.7125	9.42772	26.8089	34.113	31.266	72.1485	94.0356	81.9105	66.6495	49.0405	58.653	41.4106	37.2116	35.2334	24.2405	21.2271	19.6404	52.77	50.8067	68.4999	27.272	73.3998	79.6711	28.876	30.4226	25.8399	29.6816	34.1135	29.0466	119.978	140.494	138.523
AT1G14230	1944	8.66595	7.6213	9.21828	9.19219	13.6141	10.21	12.9335	14.3681	15.0969	7.68493	10.6567	10.2279	4.39092	6.75175	7.32799	5.28696	7.09533	6.30725	7.04102	9.81592	5.87955	12.4046	13.7239	12.9122	18.6396	16.5024	17.9817	9.47033	7.47179	8.13142	11.3266	7.32378	10.8006	15.6216	15.5834	15.8917	5.81705	3.44009	4.05057	13.884	13.9733	12.2085	6.43244	4.75476	3.9446	20.5051	20.6911	20.9306
AT1G14240	1846	23.2551	10.0427	25.249	55.93	84.9024	60.597	19.2869	29.5072	20.6146	12.7591	31.2625	11.1299	22.9779	18.8518	12.1848	1.96505	5.36722	1.33913	6.8587	6.84828	2.75934	5.53331	7.97615	1.66764	14.9449	16.5746	18.5967	6.01266	7.97478	8.92176	4.92131	8.45724	6.66442	11.0839	20.0529	4.56419	1.43202	4.70953	5.02892	3.45278	3.70379	3.40153	1.82375	1.58122	1.18686	6.91532	7.34129	3.70613
AT1G14270	1347	45.1386	41.0633	28.669	31.9372	26.7546	25.8666	35.1515	57.038	31.7958	49.3597	52.5618	54.6859	49.0387	42.195	49.9104	40.3053	37.3064	29.9507	34.719	36.2129	30.4368	64.1831	60.8208	46.4997	52.9865	57.4426	54.9866	157.844	133.189	131.239	109.225	186.756	96.0821	63.5581	59.5529	81.315	103.414	87.8763	90.7023	50.5317	47.9464	60.3642	104.735	107.266	119.347	60.6536	55.9236	55.8698
AT1G14280	1802	49.4017	57.5952	78.8572	45.4377	60.7266	66.3866	75.6704	99.796	67.2501	55.4195	75.2955	41.2982	68.722	74.5086	102.216	73.8782	87.0739	50.4284	119.761	120.389	85.6976	32.7834	44.6955	30.6191	32.6001	39.4093	39.3629	116.587	131.692	148.898	72.4177	52.6364	75.0076	40.219	45.0735	37.405	91.8497	65.6878	54.461	65.1523	62.2971	40.7519	150.085	159.35	124.624	19.013	20.1215	19.3828
AT1G14290	1538	53.2666	32.7527	64.1665	58.0937	52.1118	72.9426	51.6682	38.8006	59.6202	44.3675	53.7314	53.8045	29.7994	57.3897	49.8871	31.8407	30.4419	31.8889	44.7952	41.5638	54.6871	20.3351	24.3837	19.8621	47.031	33.9528	39.8004	13.1371	13.9748	14.529	15.568	10.5339	16.958	29.0578	37.1331	21.9128	7.06617	6.5223	9.26959	24.2514	21.5668	23.1815	8.02623	6.40531	7.95369	15.3152	16.4043	18.7298
AT1G14300	1470	12.2165	9.76866	8.35607	5.33844	2.043	2.49497	7.36591	10.1239	7.92862	15.4733	9.21461	6.82735	6.16411	5.57029	6.97064	13.9835	12.4228	8.47555	7.99227	7.05845	4.81737	31.8061	22.1728	31.8157	12.6985	7.2585	11.1435	9.72082	6.40934	7.60056	11.6793	6.07838	6.58366	11.8678	9.56813	5.73162	9.69087	10.4635	10.0367	15.3096	15.5877	10.4979	11.0149	10.2593	8.69423	31.2069	25.3034	34.0483
AT1G14310	984	53.6212	28.1831	41.3825	23.9253	16.2139	17.2111	28.3492	44.2549	36.9608	28.7235	35.976	27.6153	26.825	24.4749	29.7164	22.1188	23.5601	23.3135	16.5764	16.3624	20.2012	40.4522	40.6697	50.6581	16.7385	16.0857	16.4084	30.1922	34.2104	29.6058	20.4209	20.3563	21.8378	12.3667	12.8016	11.4166	17.313	15.6314	17.8579	11.5955	11.5493	14.0605	18.7361	16.4387	16.9776	19.0832	18.5341	19.3945
AT1G14320	1115	280.553	422.958	317.819	154.415	103.53	119.48	207.719	208.625	168.255	305.272	243.479	520.279	159	232.085	305.287	206.696	174.7	201.665	116.929	122.793	110.087	259.53	264.897	331.421	1109.12	892.689	1000.49	501.783	405.687	387.681	699.187	465.408	565.659	974.03	751.047	1153.62	314.732	618.372	690.233	707.639	664.827	666.818	299.928	239.099	263.143	1056.41	1031.95	1114.15
AT1G14330	2264	18.6594	19.4309	24.6751	7.60061	7.95902	10.0533	10.1327	8.38675	11.3504	16.7049	27.6525	28.9397	8.58468	10.3716	11.9221	19.2269	22.0816	18.2127	12.9481	13.4329	11.4689	19.5352	30.4053	17.1537	9.45753	9.92517	10.7319	1.64397	1.86402	2.37611	2.10836	2.60219	2.82567	6.42139	6.96349	4.96201	2.07578	2.65847	2.45294	8.27211	8.03964	6.81624	1.69946	1.8802	1.69353	8.51239	9.07434	6.52088
AT1G14340	1113	7.29919	6.89472	13.6064	7.05077	8.93811	8.04428	5.60629	14.9521	6.68679	5.92535	11.3521	7.31589	5.07355	10.4945	5.61372	9.0171	8.0874	6.84085	6.354	10.2869	10.7159	8.79899	7.34949	6.27651	19.1146	17.1418	16.2671	10.9279	14.0204	13.0128	13.6962	16.8501	13.2642	14.0296	13.3315	17.6635	11.0839	15.6223	14.8944	17.5336	16.9349	12.7177	10.803	10.4903	9.7605	16.1315	14.2487	12.6173
AT1G14345	1010	642.808	718.711	595.429	259.306	262.595	237.529	363.777	482.184	366.906	734.783	634.166	456.719	439.995	470.34	471.884	245.783	154.135	115.035	121.518	135.441	155.727	290.994	276.861	238.212	246.109	275.233	264.079	198.6	184.14	172.243	188.509	258.111	190.506	324.027	309.201	278.069	102.949	182.086	234.383	148.419	123.772	119.915	118.57	82.3657	101.413	189.589	192.132	142.249
AT1G14350	2010	24.5486	46.5321	24.1935	24.7895	15.6884	22.3792	34.5134	26.9172	30.39	42.8546	29.1081	33.5388	21.8871	12.2214	13.8017	4.87273	4.76821	2.55813	3.12117	3.14476	4.5121	8.12047	8.38973	7.71679	11.0624	10.406	10.7233	16.4009	12.7928	14.0407	11.0313	12.7011	11.262	13.2334	10.1119	16.7671	2.66689	4.65798	7.67018	3.13191	2.34434	2.7004	2.71182	2.54135	2.36172	7.21155	5.63054	4.12031
AT1G14360	1403	18.2247	19.9288	22.0077	43.0623	43.7477	43.9018	34.2717	25.3428	36.632	19.9535	18.9848	14.4417	38.5637	34.3312	30.2829	68.6886	56.1723	47.2911	67.8045	83.3059	65.9707	25.5942	29.7796	24.5582	24.2618	20.0453	21.6195	9.42708	10.1431	10.736	14.1577	10.4278	11.224	20.5707	23.8508	20.0178	51.9197	40.0394	40.3507	80.3158	77.5772	76.0846	44.1069	35.3683	46.5231	28.2945	30.7762	33.6211
AT1G14370	1828	8.32703	5.07077	12.5187	9.05139	6.77693	9.20561	4.71861	7.21883	5.76132	6.92094	13.0142	4.45437	6.68106	9.35403	4.51174	5.75475	11.0173	6.97795	8.92299	8.22056	3.26225	11.5212	17.3486	9.78053	6.5324	4.32941	5.2309	4.36302	4.24141	3.62196	3.95896	5.26397	3.49962	5.12524	7.27152	9.21826	1.72731	2.92671	4.12623	3.09936	6.4191	3.31858	2.10481	4.65729	1.19855	6.17244	7.57132	9.25806
AT1G14380	2522	26.1091	17.895	27.1548	16.6828	19.2761	15.569	25.3236	26.5978	23.8306	14.6224	23.5147	21.5492	15.1005	18.1914	20.5131	7.67112	9.19237	8.62566	6.69371	5.72199	6.35473	20.3343	17.7142	21.643	14.6399	15.7743	15.8807	30.2274	27.2403	25.4979	23.5058	26.9417	20.618	9.13777	13.636	14.4768	7.97781	15.3797	17.386	7.05146	7.73008	5.06395	11.3149	9.98245	8.83212	15.5771	13.7482	16.9903
AT1G14400	1642	33.3834	37.1563	38.4286	30.5756	31.2072	33.8328	46.2721	54.8271	35.2339	31.7213	26.9665	43.3619	23.3533	31.2409	30.7457	26.142	21.0205	23.8472	25.4943	23.6784	22.2447	21.5482	25.8283	19.4694	165.676	157.505	157.997	106.131	119.003	121.27	127.581	116.667	137.66	127.233	140.725	109.466	85.4606	74.9395	80.6663	119.232	128.351	131.446	66.0987	62.8108	74.5549	114.611	126.522	114.252
AT1G14410	1493	17.2979	17.8114	15.2713	5.19287	4.77737	3.90156	9.46505	16.8424	9.02918	17.7591	14.4095	23.591	8.18016	11.3722	13.7265	13.0392	8.93504	14.5706	3.51438	4.55326	4.57673	25.7441	21.8313	33.5461	30.6136	24.4218	25.5135	15.5363	9.26869	9.92253	21.7612	18.8749	11.3165	27.1927	26.3988	37.6222	8.6071	16.1253	22.1514	22.6107	20.8553	25.0208	10.5231	7.49445	9.41632	47.1649	41.5709	57.8829
AT1G14440	2076	6.632	6.25834	7.74057	4.05337	3.7974	4.83236	8.39824	9.2875	7.30522	5.44585	5.75718	11.3563	2.9731	4.1763	7.58437	3.84415	4.7102	2.90547	2.58238	2.35539	2.57332	9.89128	8.72919	9.41062	15.4049	12.6961	14.0068	7.33145	5.20025	5.5015	7.71376	6.52702	4.9779	10.3747	12.9174	16.2341	3.3249	7.40912	9.98162	10.7269	9.92485	7.07465	3.86118	2.2848	4.1775	19.2013	18.6811	23.4156
AT1G14510	1697	24.6418	26.9081	19.8806	11.2544	9.95464	11.0604	16.2219	20.2178	17.2942	18.8759	23.6107	21.7594	16.9473	16.9591	18.5564	16.2456	19.3089	16.1986	10.8889	13.2827	9.5173	26.0623	23.8788	19.885	44.97	39.8074	41.8908	20.4051	17.9861	20.2881	27.6744	21.987	21.5554	41.8826	40.2117	57.9242	20.7268	31.1323	33.7508	38.6723	44.3189	36.1866	19.6498	17.4872	18.5053	54.5502	55.6462	53.2587
AT1G14530	1582	7.08127	5.52309	10.7958	10.9968	14.3563	11.6599	7.65649	5.19017	9.40884	5.61501	6.76346	6.58339	5.39567	6.08934	7.583	6.19102	11.4615	8.75057	10.4547	14.7006	12.9578	9.51864	6.76163	9.13093	6.24677	5.80663	4.50846	3.19293	4.1565	4.18517	5.98589	3.22746	4.977	5.58186	6.00858	10.6517	7.28738	8.45453	5.76335	9.10249	10.3959	9.2838	5.87758	8.30288	7.79018	7.02813	6.83488	7.28353
AT1G14560	1957	10.2252	7.64832	10.8767	8.16487	8.05663	8.76416	7.31469	7.00521	6.96014	8.59672	13.2615	14.8529	4.49596	7.01456	5.74682	10.998	17.4385	16.0676	12.9394	13.7119	12.6967	15.6046	15.9478	13.25	10.3099	9.64068	9.85229	3.26033	3.15943	3.38321	4.24877	4.36508	4.02331	10.5653	9.67494	12.9159	4.01487	3.41724	3.60012	14.7568	14.5414	17.0762	4.17789	2.17515	3.59187	11.447	10.903	9.38378
AT1G14570	1775	21.8728	17.8496	15.7364	13.4765	16.9195	12.9445	21.7127	22.2205	21.4392	15.1651	14.8777	13.9755	15.7587	16.553	13.3762	12.9431	16.9281	15.4868	12.7238	13.4381	10.4989	20.5269	19.4972	21.6127	40.9833	39.8097	42.0811	41.3383	34.8338	32.6384	42.5067	38.5012	42.1405	42.7723	51.5933	45.8853	31.1512	36.9227	41.467	41.0958	48.5137	37.5943	38.8372	35.9727	32.967	48.9051	49.7084	53.1498
AT1G14580	2023	15.8096	12.9197	19.1306	9.39407	9.18553	8.95813	14.6057	17.6846	14.8544	11.7758	14.5168	17.3169	10.7758	16.4881	21.0019	8.06904	9.21904	13.8815	6.59691	7.54608	6.01842	15.4078	10.7619	14.4565	20.3542	19.9796	19.5266	36.632	27.4587	27.0827	32.9954	35.0918	28.4606	18.2055	24.9072	18.0477	16.1526	20.8262	24.2148	13.3029	12.9252	16.1509	21.3966	21.2222	20.7578	17.5466	16.3198	21.7151
AT1G14590	1444	6.69202	5.3669	8.73958	8.77387	8.05915	10.0102	8.76948	8.58005	8.7521	5.6856	5.67561	4.78651	6.00227	5.5872	4.32692	25.7909	28.791	42.0451	35.6254	33.5325	41.1257	13.4183	12.3754	11.9715	4.94272	4.45309	4.39654	2.94574	1.83508	2.29257	4.10538	2.37993	2.83992	4.62377	4.49557	3.88988	14.6455	6.48376	3.04227	27.356	22.3948	35.3038	11.1022	8.08566	13.8451	6.38797	7.63784	6.48343
AT1G14610	3723	43.1369	67.3867	54.9136	23.4149	20.0153	20.8324	43.8229	42.1397	41.0367	44.9357	48.46	74.8192	33.5801	31.9558	37.861	31.5687	41.2757	50.9944	24.9392	23.6092	18.654	87.6827	81.6663	84.6279	26.6548	20.1377	21.1786	36.5789	25.465	22.7634	36.9333	32.4132	27.7575	23.3427	24.7847	39.9813	21.1042	29.4589	30.5457	23.1016	23.353	21.4684	34.1474	24.5008	26.5801	46.5663	41.2026	52.6144
AT1G14620	1182	7.66893	9.77049	9.18204	2.71966	1.74679	2.37279	4.19216	5.83016	6.05884	6.71812	6.54846	7.68984	3.44416	4.78814	5.28602	5.01259	3.28718	4.26646	2.99154	3.02699	3.57366	10.2453	11.2857	9.41612	33.7913	23.9725	28.3141	13.4389	10.2959	7.70202	15.7626	9.38695	11.5184	24.5079	26.4142	21.3845	8.13827	11.3156	9.88758	24.9649	21.4962	18.1881	11.9356	7.09975	8.95903	50.1681	49.2765	50.2649
AT1G14650	3736	19.3646	19.6454	21.0107	8.40204	7.08398	7.88242	13.6071	15.973	15.7487	24.4611	18.0065	22.0483	17.3292	16.1479	15.3192	21.6846	27.352	20.4856	17.4944	12.7372	13.9335	35.0638	31.6973	36.0976	16.0548	13.2397	12.986	18.9107	12.3992	11.4307	17.5781	14.3236	13.128	17.0354	14.273	24.0556	14.4464	20.7643	21.2987	21.4837	23.0739	21.0804	20.7261	18.5884	17.7399	29.2534	27.8616	33.4442
AT1G14670	2270	31.1172	22.258	39.2868	50.4396	70.5323	59.2577	58.1293	28.291	46.9519	22.4712	36.2042	46.9652	16.9504	29.9715	37.9839	21.2535	28.071	28.8368	26.682	21.5935	15.1602	31.8232	29.3825	24.8802	85.1951	63.845	70.54	39.3217	30.9561	30.6619	38.4946	28.1158	29.4827	72.7257	88.3115	85.3684	33.61	27.3983	27.0936	51.5467	54.4192	53.3075	39.62	35.04	35.0278	56.5267	55.8899	57.7396
AT1G14685	1536	27.1134	16.9665	31.9881	19.5129	20.0409	19.7342	23.0599	26.8712	17.2786	13.9322	18.9713	19.417	18.6382	16.4632	20.5015	11.2572	17.6228	11.652	18.5652	18.9455	13.5076	28.3827	33.3459	28.4444	31.1863	28.5685	26.4831	19.1688	17.6351	17.8347	22.2547	22.3099	18.2616	25.2396	26.2132	36.5689	11.856	19.157	23.6359	26.947	33.9863	26.1218	11.6897	13.0648	11.7083	35.3887	36.0896	27.1935
AT1G14690	2609	18.978	17.8516	20.348	12.4663	9.49653	11.6595	14.2795	15.6794	21.0445	18.4165	16.5353	15.5322	14.6976	11.1232	13.1236	9.87164	19.385	11.9764	14.8209	11.7938	9.09519	24.2575	26.6259	21.8743	11.8895	11.9982	12.7976	4.53448	5.07831	5.51956	5.63624	4.81725	5.40701	12.0113	9.8934	7.53525	2.98339	3.33223	5.27379	12.9088	11.4032	9.1375	3.74829	3.03006	2.37933	18.9088	17.296	15.5956
AT1G14700	1350	95.5876	107.27	128.817	154.289	215.369	162.925	112.833	103.667	109.114	89.1286	137.352	113.828	109.338	98.2064	79.9753	36.4539	22.5931	19.4833	22.3059	27.2981	30.0931	39.9376	56.9569	33.4159	80.5232	76.7863	75.8232	39.238	49.3623	52.7836	47.3911	43.3487	58.5661	74.5048	93.8249	93.6165	10.1171	40.6206	45.9871	21.7999	17.6576	16.4765	14.3691	10.7207	9.53467	28.3682	33.6932	28.2729
AT1G14710	2726	54.1453	70.0418	50.1218	30.9727	17.9024	24.9298	47.3284	50.5594	50.07	68.0851	56.5797	57.0657	35.6006	29.4195	30.8966	32.1585	27.4376	21.8729	22.3861	22.5752	19.5517	71.2715	59.8299	56.0306	31.2677	26.7251	27.0268	26.0636	17.1732	17.4267	26.0679	22.2961	20.8803	31.2085	27.244	39.15	11.8793	19.8712	20.281	21.1012	17.7265	19.7941	15.1142	12.3139	12.5582	41.6026	40.4323	44.5146
AT1G14720	1491	24.4904	17.6315	23.8687	449.596	419.588	545.938	102.286	17.9959	66.2086	17.9634	13.8944	23.4957	23.0761	18.7369	30.0042	16.7871	15.4619	6.43293	103.507	96.7065	123.654	36.7258	32.2422	30.8911	30.1023	27.2981	28.0709	19.7473	20.8661	21.5924	13.8901	10.0757	13.4219	24.8458	21.9248	18.8363	17.0403	13.9043	16.8999	23.5382	23.6719	16.0605	23.7625	22.2688	18.7967	48.1119	49.8457	58.685
AT1G14730	1118	2.90662	13.388	4.13893	4.31302	7.72291	5.40319	1.64154	3.73769	3.01444	4.45424	6.31244	6.26691	4.9334	4.5237	3.57671	5.624	5.56056	2.83024	3.97899	5.22711	9.4456	8.10032	6.30355	2.01221	8.47104	13.5889	12.4787	3.44801	4.38922	3.70133	2.8234	5.26954	4.10818	24.3697	28.6175	25.1207	7.02782	11.3652	14.1605	17.2441	14.7104	12.7561	8.89052	4.67776	7.10392	19.5216	16.0548	13.5271
AT1G14740	2722	64.4353	47.3679	50.3191	58.2156	58.4064	54.3713	80.9068	50.8223	81.3027	52.956	58.461	63.515	33.6749	33.046	33.421	55.1274	83.6707	69.8563	56.278	52.7966	53.538	66.7339	80.3527	73.9473	28.5403	24.7396	25.7996	12.1109	9.62681	10.5504	14.2269	11.1825	12.1127	18.1196	15.9275	18.572	8.06606	9.5817	9.71384	32.3777	33.2648	32.9213	9.07006	9.51707	9.55822	29.8938	30.7726	24.605
AT1G14810	1605	74.6465	97.0441	74.0686	46.3021	23.7403	33.2014	88.503	73.2198	72.0048	86.121	74.6085	111.553	44.1014	53.4935	69.6047	69.6868	76.4581	82.432	41.717	44.8817	43.1928	148.672	136.745	148.796	73.716	52.1271	64.7044	64.3514	42.6203	35.8376	76.8933	52.0617	58.5616	84.5409	66.2065	73.4933	51.8362	51.6669	58.77	88.838	76.1608	75.9911	61.6293	46.3754	53.3517	145.732	121.939	155.698
AT1G14820	1135	64.7207	28.1154	35.284	43.8171	31.2558	29.0824	52.3891	87.1337	44.663	67.3544	51.8492	26.2772	36.0992	29.0697	30.6073	80.9658	59.5083	43.473	40.6009	56.5319	65.2383	58.1724	64.9742	96.1826	23.8232	27.7046	28.7961	12.59	10.0305	11.6668	15.33	15.2258	14.3078	23.4354	24.0354	32.1678	17.7269	11.7842	14.2406	47.2829	40.6211	40.2267	15.6785	11.7871	16.3275	33.3791	38.1067	35.2148
AT1G14830	2404	54.2122	42.3823	54.1755	35.2	40.2884	32.5766	54.5074	58.7038	47.7226	46.6363	59.2339	45.3713	43.6467	39.3708	38.4657	33.951	50.8847	38.8286	25.5744	29.1709	19.3798	46.3881	45.3338	40.8795	46.6463	44.1198	45.4813	35.6369	28.4958	28.3331	35.26	29.857	35.6862	33.8208	47.0309	47.8986	21.1373	26.7056	30.8931	34.9585	42.1233	37.4532	23.5406	21.1978	23.9236	30.7305	31.6947	40.142
AT1G14840	2550	39.4043	42.8757	39.0641	18.0198	18.1076	18.9937	29.6517	29.2957	36.6751	36.788	52.5839	60.4846	28.3244	25.7833	28.6186	20.8639	25.1919	22.8009	12.8826	13.7971	15.4931	38.9832	41.6525	41.2784	16.5245	16.8204	15.7985	10.3735	8.08236	8.50336	9.08775	9.0103	9.77769	11.9514	12.1528	19.8247	4.7802	7.08092	10.239	11.5102	9.71049	9.72454	5.53248	4.96026	4.68977	15.8259	15.9436	13.5559
AT1G14850	5093	3.50929	4.60973	3.99768	1.57797	1.95329	2.47808	4.72052	3.4115	4.08061	2.72193	2.88313	3.62514	2.19171	2.34071	3.97482	4.1073	6.26848	4.44607	4.21051	3.06764	2.90286	12.261	9.019	9.276	5.33606	3.56572	4.58601	4.82847	2.98688	3.02252	6.5304	4.29927	3.7683	7.25257	6.20616	3.8601	3.8496	6.56542	6.7052	8.26601	8.3088	8.27513	5.69747	4.99096	4.58867	13.0824	13.0356	17.5338
AT1G14860	1329	9.5232	5.60262	13.6107	6.33167	7.34418	8.27902	13.9472	13.57	7.29056	8.40556	17.1298	12.3249	8.10266	8.24523	6.58187	4.09422	6.04207	4.09216	4.89216	8.7047	2.43053	14.2624	22.158	12.7401	11.3605	11.5909	12.6206	14.4529	17.871	20.4258	17.1473	22.1646	14.5643	14.0182	14.2467	19.0192	6.40931	9.05761	10.166	5.86173	8.48167	5.04509	6.75523	8.32776	5.42653	25.594	23.9199	17.8821
AT1G14870	979	112.944	70.6235	191.985	72.6254	37.9619	60.822	76.1089	89.1865	83.1921	118.093	154.987	64.0234	90.1416	81.1797	64.8421	49.0334	50.7343	22.6245	75.6158	75.5294	37.3093	95.0856	115.434	103.164	68.2772	44.9669	55.9612	49.4232	71.2765	78.7884	35.8602	26.9794	38.2019	90.1992	77.8336	17.2124	26.7021	47.8169	42.6713	35.0445	39.8269	33.1566	24.5633	36.1511	19.955	86.9861	99.1816	85.6982
AT1G14900	1278	19.0035	29.131	28.3735	16.4979	14.8339	11.3104	20.1043	22.6014	13.6247	20.2201	22.1777	29.1156	20.654	17.6196	22.4892	7.7583	9.52613	4.71969	11.8706	14.278	8.26305	17.0563	14.0813	12.0441	66.6945	62.5897	60.8378	36.456	30.4105	28.8824	40.4826	52.0141	40.3025	77.2698	88.5285	68.1247	14.6517	50.235	62.8465	31.2787	42.0041	28.3973	15.5549	22.0785	18.3579	54.7773	57.8149	58.041
AT1G14910	2459	5.25127	5.31447	7.18501	5.38298	5.80123	6.7995	10.2994	6.20119	9.07978	3.01035	6.6195	4.81299	4.11217	3.47685	3.6589	3.983	9.48054	6.19265	8.2568	7.32362	4.2945	11.1771	10.1332	7.03001	19.4245	18.2762	19.8574	13.1089	8.62094	10.097	12.8994	12.2187	12.2075	14.8899	20.8995	21.7005	9.49614	10.6065	10.0449	21.2804	24.611	22.0299	12.4524	11.1779	9.72665	24.2489	26.5886	27.2366
AT1G14920	2434	15.7048	13.5475	17.8705	20.3547	21.1298	21.4501	50.2164	19.0356	26.9999	11.5015	22.0266	16.0655	5.34138	8.45984	9.44655	11.4259	12.2917	7.80001	10.0755	13.3767	9.08556	15.6615	15.8212	9.48584	19.2857	20.8155	21.0918	25.4767	20.6044	19.6193	21.8885	20.13	22.1048	15.3083	26.0038	21.9233	8.20591	9.61642	7.35566	18.9126	21.0298	12.1556	12.3827	14.8904	10.6142	19.0502	19.665	21.303
AT1G14960	791	10.703	8.06851	8.40267	20.081	22.3057	26.8654	15.545	17.8876	18.4626	11.4002	22.0172	19.2714	14.2778	21.1604	13.9022	9.78334	16.9466	8.87557	25.3797	31.3613	12.0939	3.86071	1.75007	2.395	70.4497	76.8262	76.7924	211.153	246.66	241.275	171.011	246.031	171.707	51.3259	133.263	60.3596	149.647	107.373	87.9172	44.3684	110.85	57.721	88.1638	244.32	133.529	14.1604	29.9824	17.7536
AT1G14980	1023	153.895	217.018	174.763	82.3485	51.3745	79.0842	107.28	126.485	107.891	132.354	115.83	226.754	243.261	234.477	288.767	331.189	234.405	234.493	294.248	339.603	310.533	210.505	205.192	218.171	166.37	144.364	151.699	254.743	240.417	217.3	260.92	183.037	234.746	163.27	155.771	277.281	554.93	442.567	380.569	423.599	428.285	402.614	446.002	416.344	419.235	272.438	291.794	348.816
AT1G14990	995	11.3448	8.62871	8.79381	9.02722	7.92303	8.67303	8.30006	8.17843	9.17333	7.71019	6.63518	14.7493	4.61938	4.71985	4.7724	7.41294	4.62088	3.37886	5.61725	8.0308	4.2453	17.5683	14.1656	18.0876	15.174	12.0729	11.5007	9.61881	9.66634	9.73178	7.19598	8.78275	7.25375	12.6629	13.5921	22.5809	6.86338	11.4259	9.91316	11.23	8.72874	11.231	7.73385	5.86719	7.33985	28.5567	27.53	28.9511
AT1G15020	2139	9.19524	9.66159	8.45657	13.9679	11.7587	17.6002	13.0414	9.52806	12.8671	8.17986	10.2706	7.9233	8.84078	4.67255	5.37469	4.86151	5.75218	2.54253	6.3458	7.08109	3.42684	8.36919	13.12	7.2514	11.2936	10.6373	10.4797	6.43193	6.24004	6.07461	7.01865	5.50851	6.28834	9.5153	11.164	9.19096	2.36874	4.68972	3.3713	6.36431	4.96745	4.52777	3.29776	2.50181	1.96321	9.77992	11.5256	9.59539
AT1G15030	1670	15.9766	21.4741	18.1365	12.3422	12.4759	9.689	18.3524	28.666	23.9643	22.969	32.5124	26.3633	32.5554	31.7986	19.7544	9.123	11.7494	9.6513	8.12795	7.28435	3.71968	26.3576	16.9553	19.852	18.9856	18.7022	22.2931	17.5511	16.3376	16.6515	16.6887	20.6962	18.7607	30.1142	29.8018	21.8625	8.53029	21.6244	23.0794	9.14115	9.01816	10.7065	8.4478	6.26316	8.91028	16.8171	16.6616	21.1304
AT1G15060	2522	12.6477	10.6647	19.0817	6.89805	8.70775	8.81102	8.73229	15.5808	12.3051	12.0608	12.9534	15.58	8.48753	8.78535	15.0628	12.945	21.4403	17.7218	13.1161	11.9642	8.8178	15.3655	15.2193	11.8309	17.0345	15.9704	15.8496	15.1005	16.1107	16.6048	15.3551	20.6345	19.7725	18.5317	19.5807	18.9312	19.2166	15.9101	16.9587	21.56	19.1603	22.619	19.8965	17.1197	19.8361	18.0589	16.6636	16.7047
AT1G15100	931	27.9235	22.0346	24.761	18.7878	14.1128	19.813	17.1499	21.8122	20.0604	31.8043	24.2082	25.0178	9.87386	7.76047	8.85871	10.2603	5.70366	4.3546	7.47361	8.58287	6.40537	12.8944	9.19175	9.53835	33.3187	32.9403	32.496	13.7067	8.74959	9.42292	19.8468	14.7653	19.7334	36.8988	37.5199	39.2164	4.02253	6.46486	8.27983	11.2413	9.62651	9.94542	7.06011	3.26589	3.62804	21.585	24.7769	27.8472
AT1G15110	2038	19.4697	18.0812	17.9165	17.3509	17.1306	13.8676	19.3609	22.4826	19.0859	21.7273	25.5246	25.5054	13.274	14.5351	19.1305	13.4681	20.5902	14.8953	12.2012	13.2255	8.71734	24.5951	27.7256	24.0524	6.86951	8.70276	7.5378	6.65285	5.58616	5.6853	7.89536	6.84144	5.31218	9.40562	10.8831	11.0245	4.97225	2.62514	4.4738	6.71832	8.74983	7.25879	4.01184	5.13223	4.34498	8.16318	9.72691	9.54087
AT1G15120	1161	30.8623	37.1058	47.3203	15.0658	19.4005	19.9761	15.8074	39.213	22.2547	23.6489	23.2361	21.8558	20.0207	22.0919	24.9708	20.3089	16.6216	13.7974	16.4072	17.7714	10.2729	21.4962	20.9201	27.6375	153.334	127.508	148.384	50.3197	61.4556	62.0178	62.4004	46.8534	73.6103	136.814	111.295	137.885	39.5299	65.6657	79.6033	98.2091	79.5023	111.928	32.1737	24.4082	33.7323	102.506	112.753	139.256
AT1G15130	2887	16.647	17.738	18.1555	11.3314	12.2229	12.7786	23.7748	30.5738	18.6776	14.825	19.2801	13.7414	12.1906	15.1824	15.842	34.2183	46.6783	37.9496	27.4197	22.225	20.3978	39.2839	38.4904	28.6266	18.399	17.9899	18.1081	27.3957	20.6348	19.4936	28.1076	34.2489	27.0454	19.3594	24.0918	26.2658	40.2382	32.43	30.2609	30.1456	43.973	40.3665	43.869	42.97	43.3522	34.5755	39.326	45.275
AT1G15140	1322	68.8266	72.2427	64.0226	44.9855	27.6865	28.3141	62.609	71.1485	62.351	78.494	71.379	73.1237	56.0256	63.4874	73.162	51.7689	58.6833	49.6651	44.3488	44.8365	40.3161	77.0265	68.4442	58.1266	122.097	99.3654	103.041	90.0422	74.461	68.4255	91.7232	105.022	71.346	123.411	101.366	125.341	78.7076	101.679	109.095	101.903	95.8891	115.363	75.4286	66.8828	76.1666	128.71	116.471	125.02
AT1G15170	1950	8.55158	6.70169	6.04032	11.9276	10.9732	7.19139	12.0467	6.31604	7.92127	5.93577	12.0832	15.2461	5.859	8.08953	7.56177	17.4863	19.1948	16.8352	12.2254	11.2536	12.36	18.9007	21.8133	21.4946	7.60184	5.07319	5.54673	3.23795	2.51649	2.71628	4.65884	3.52474	2.43948	9.05692	8.32258	8.64152	5.64853	3.4295	3.52803	13.7605	12.7931	14.4632	8.30356	5.2391	6.17959	10.6856	13.1602	12.372
AT1G15180	1854	23.0164	25.5311	27.2729	43.7553	44.5459	26.9386	56.7201	38.949	31.6595	33.6113	31.496	34.1649	32.1577	28.5778	30.3305	30.3268	22.0049	20.6936	20.7334	17.9474	16.1495	33.8518	32.9208	31.4846	22.6538	19.1329	20.5034	18.4262	13.0751	13.8383	25.4554	17.7418	18.226	30.843	27.5111	16.6631	11.2483	11.5427	12.071	22.1128	17.841	16.475	17.0347	9.83996	11.522	19.0572	23.5618	23.1119
AT1G15200	1616	227.178	228.123	161.29	211.212	107.208	102.197	318.214	189.901	281.106	270.013	230.402	228.383	140.912	132.414	149.397	228.364	424.249	323.934	250.998	201.7	180.744	368.955	422.082	672.756	35.3331	28.466	31.9622	23.7721	22.9567	20.1271	35.1597	22.2991	30.6548	18.1259	9.3732	34.7586	28.5817	20.6916	19.696	38.809	39.222	53.6088	32.0434	26.9435	22.0315	61.8713	58.7477	50.1348
AT1G15210	4849	12.0099	10.6705	12.1801	13.7269	10.8385	12.6802	16.7665	7.77108	17.9257	7.96605	12.6293	13.9025	5.76854	8.81582	5.72106	3.9898	6.18327	4.4047	4.46943	2.53333	2.94644	4.2999	5.52798	4.00455	12.2282	7.46114	8.76072	10.9516	6.65891	5.0862	9.4629	6.3178	6.39356	7.70635	16.575	12.7422	1.7415	4.27539	5.29905	3.00217	4.63021	2.39237	3.76903	2.60851	2.07091	3.39696	4.28141	3.49015
AT1G15220	1173	6.92583	8.87387	8.67869	3.78838	9.76106	5.33377	8.91803	6.12489	7.7813	2.18006	8.5395	5.16589	6.6053	1.12923	3.19595	3.19556	4.58215	4.72068	3.88967	5.99876	5.40163	8.0796	10.8358	11.0025	6.6697	5.84334	5.61273	3.05969	3.93241	3.52778	4.20061	2.59494	3.49603	6.88549	5.99538	9.57714	2.19103	3.42073	4.1691	7.64755	6.61649	7.89359	1.77674	2.07369	2.95737	13.1297	13.0282	9.51617
AT1G15230	1190	65.3225	67.9337	50.1263	37.8988	14.3536	26.0159	41.0229	45.7117	59.1191	91.838	84.6533	71.528	57.3846	42.8036	36.5434	73.2609	88.3204	85.1709	72.9438	70.7563	67.7564	92.7384	115.271	107.458	23.0681	22.03	20.4836	9.94157	13.4431	10.7103	20.9618	14.9347	15.9898	20.4519	8.31258	11.8004	17.1544	22.4791	19.7119	28.2356	33.8521	45.254	12.2595	11.7534	14.4989	37.8576	40.707	42.3623
AT1G15240	4103	7.48237	7.16638	8.83777	10.1162	9.51539	8.33416	12.0769	9.61282	10.8491	6.56058	8.76664	12.8765	10.5941	6.75014	6.33487	12.7606	13.2103	9.61581	11.3147	10.7259	9.41697	15.7584	16.2867	11.4276	6.72394	7.31939	7.06794	6.72246	6.02779	6.17233	8.14363	6.07849	8.15571	7.21776	6.61118	9.58297	6.76501	4.40077	4.62618	10.8358	10.4712	9.77897	6.87683	6.462	5.6291	10.0766	12.3685	8.42497
AT1G15250	642	3.72966	13.9649	5.89718	7.95266	3.80078	5.54476	3.43035	3.53995	4.81199	8.17604	6.02825	7.37392	12.8868	11.0663	16.3501	5.27359	2.11823	3.38846	4.44176	7.61651	7.93416	13.9421	8.42893	9.22139	41.9035	37.3123	36.6251	19.5663	16.51	14.696	30.9396	15.1413	18.3963	58.3735	33.2236	61.2444	13.3823	28.1251	29.4366	31.2551	31.3739	29.8395	10.9874	8.90378	9.95367	74.0207	78.3731	88.6177
AT1G15260	814	109.889	142.343	104.184	102.214	185.394	145.109	104.388	80.3361	97.1227	123.016	99.2845	141.44	45.3336	58.2852	113.601	47.9802	37.152	43.9743	53.1086	52.892	65.9343	82.0182	76.6825	52.8012	61.7144	61.5473	67.3047	95.2858	94.767	93.234	52.3981	62.9665	54.8122	107.292	69.5909	65.5546	66.9357	66.5467	59.9762	52.4918	36.8897	55.4364	67.5534	49.9038	66.953	63.9448	55.0823	62.8149
AT1G15270	479	131.576	292.969	180.21	130.67	112.072	131.292	101.532	154.581	128.696	193.877	103.134	145.481	182.042	99.2997	126.266	147.169	49.6158	44.5895	111.445	103.577	115.419	107.503	95.6324	107.032	588.852	538.892	572.861	304.011	349.34	351.608	264.882	256.03	280.467	514.389	475.787	510.102	358.723	483.066	498.536	449.958	456.186	475.257	278.127	242.736	287.971	561.384	635.073	697.607
AT1G15280	2345	25.3812	31.6226	24.6121	14.6761	9.60513	11.1781	22.6959	19.4142	21.9167	30.6487	27.5225	26.6884	15.6243	16.0213	19.7167	19.3878	23.8042	18.0896	17.3164	19.6823	10.6489	32.7363	33.9167	31.5067	22.8271	18.2004	20.0874	21.9655	21.763	19.0228	26.5605	25.4161	22.6639	23.0073	16.5767	21.5577	18.3186	27.0924	27.1461	22.684	26.0439	27.4124	23.9962	22.4573	19.1143	36.7719	41.4068	33.4744
AT1G15290	5534	30.3956	67.0543	33.2792	16.094	18.2138	16.5685	40.094	37.0265	44.4561	66.5655	61.1098	88.0771	38.3953	33.2049	34.6839	18.4848	19.2845	24.8365	13.8922	10.8186	11.6066	42.4337	38.8862	35.8375	16.171	17.2633	15.99	17.6187	14.3472	14.1625	19.5325	20.8124	20.6895	41.4488	32.496	38.5699	5.77203	11.7219	14.3638	12.5414	10.0008	7.96186	7.53202	5.64814	5.9056	16.5492	17.598	15.0304
AT1G15310	1833	24.4931	14.7978	22.9496	11.9152	8.60165	9.82784	12.9157	18.7178	17.9263	12.923	14.6554	13.5849	11.3913	12.1533	17.0433	13.0613	17.4877	16.3454	11.2633	13.4033	13.0134	20.3944	19.2922	30.1659	6.4397	7.86421	7.91047	12.4732	10.8155	11.0168	10.5004	11.892	9.03841	4.70001	3.668	7.66093	11.4172	6.2023	7.77776	8.15656	8.21621	9.11571	13.9938	12.7394	10.3093	11.5024	7.82595	11.7866
AT1G15340	1829	502.434	496.041	379.956	171.572	149.421	184.955	275.536	289.236	371.824	417.163	376.645	442.087	467.49	364.805	474.43	208.446	329.027	339.354	205.241	165.169	155.755	337.906	384.556	439.754	89.9027	92.4134	90.548	105.854	111.826	103.667	90.6276	108.926	97.6668	42.8048	30.6758	82.9189	60.8243	92.8723	114.338	53.6929	61.7311	86.2359	78.6242	82.123	65.8841	93.4365	91.6732	61.6211
AT1G15350	979	63.1541	60.7672	59.6408	41.6244	53.1083	64.8988	76.8587	126.703	71.5739	46.6048	67.2036	54.1588	48.5584	36.5309	37.5267	40.7582	63.3683	45.7541	59.0712	56.2816	30.7104	45.3916	60.8019	47.4095	33.0871	32.1192	35.9465	32.8583	34.4854	37.5344	38.8485	25.9765	35.3535	31.2397	42.8638	22.9499	20.7766	10.2465	10.2445	37.8577	42.0919	30.2215	17.5218	19.38	19.955	26.9203	35.564	29.4243
AT1G15370	978	27.7183	38.6107	41.2923	18.4649	17.465	21.8389	27.0219	39.2042	26.5625	30.8264	28.3987	34.2711	34.6433	26.5951	34.7541	29.549	24.6979	20.3222	19.0107	22.8039	27.9471	17.5507	22.5184	20.4602	78.171	89.3032	89.1968	45.5321	55.8953	57.967	60.5365	53.0101	64.5736	85.6667	76.4118	100.509	40.0191	72.4825	68.0558	67.425	74.0668	66.5987	28.8504	29.8459	33.3234	59.9589	67.2943	65.9041
AT1G15390	1140	14.7027	22.8602	18.524	12.0259	6.25668	8.043	17.2255	23.5368	16.5058	26.918	16.5749	33.7198	13.1322	6.54897	17.7577	14.4251	9.54319	13.3577	5.20294	8.5786	12.5327	32.6997	19.0977	23.9921	31.3039	25.6615	28.1197	17.6652	15.3241	13.8662	25.1903	16.9678	22.5906	27.489	19.6592	44.3447	11.079	14.6656	15.4869	28.5076	21.7208	27.0736	13.2191	6.82789	11.9317	49.0543	40.0895	57.4864
AT1G15400	773	23.1213	36.9572	30.8016	26.0528	22.5823	27.491	26.1159	33.2888	25.6139	23.5054	31.0707	30.4988	27.8614	26.1708	18.429	40.5139	31.0802	20.7229	36.1524	34.8687	40.0196	25.3384	34.3512	23.4355	61.9691	73.2218	68.1369	57.9512	68.1795	74.0894	50.3966	52.2066	61.3269	63.5268	65.384	94.4643	89.8649	58.8295	51.684	87.1385	101.957	84.9492	75.2843	83.2315	79.2434	69.6804	81.4106	76.3946
AT1G15410	2306	19.877	15.7163	13.7911	13.7763	16.6863	13.8932	20.533	31.251	17.903	17.1594	30.9003	19.0923	27.1073	27.2582	27.42	16.1501	23.6171	19.1245	24.2375	24.825	19.7724	24.9789	28.8692	28.3941	10.7138	13.7892	12.4058	7.81073	7.44797	7.6804	8.17969	12.0927	9.74528	13.0292	13.2041	3.65372	9.8396	12.4702	14.9528	15.3898	16.9884	12.8304	9.52442	9.38798	10.372	13.5003	20.9128	13.2727
AT1G15420	1341	70.7211	86.8001	61.2333	26.5102	15.5367	20.0297	44.7519	48.2181	46.9122	93.4403	59.2481	70.8167	36.7233	32.3266	35.0377	56.8963	48.725	35.4675	35.7249	30.683	32.5185	96.3521	94.5956	125.555	26.6118	17.7578	19.346	12.4897	7.02589	7.71455	21.3572	9.22583	11.4983	25.537	17.8075	20.9433	9.91125	11.47	10.8168	28.6356	25.424	20.9521	13.1505	10.8834	9.19021	47.659	48.4331	48.8699
AT1G15430	1430	2.81066	3.82549	4.23607	2.64471	4.59406	2.71563	5.00519	5.07539	3.73151	2.63533	3.42279	2.64842	2.57135	3.87354	6.11699	6.25719	8.28713	11.4785	10.6088	10.3417	9.38296	2.79829	3.60817	3.22916	6.43085	6.47325	6.90601	3.95061	5.35325	4.10915	5.76073	6.2484	4.70306	7.98254	9.94386	9.81991	13.8132	7.95022	7.01355	20.6353	20.8696	28.5047	7.73554	9.78078	10.7887	9.15742	11.5437	12.5902
AT1G15440	2933	10.1464	10.8541	8.37602	5.93143	2.49584	3.27327	11.701	6.59876	7.22939	9.49886	9.15899	14.914	5.37289	6.89737	6.56122	18.5105	24.64	23.9365	14.2726	11.6295	12.5805	47.2486	41.448	48.0393	10.0613	6.93853	9.00556	7.31935	4.51732	4.31726	12.1534	7.59936	5.92825	10.8313	10.5659	8.61795	9.51371	7.98035	8.81721	19.3973	24.0358	20.6468	12.353	10.7813	11.0182	36.757	31.6064	40.8819
AT1G15470	1494	18.6028	14.087	18.1894	8.22709	6.03053	5.05419	9.82724	17.7144	10.433	16.1256	17.5237	18.125	10.4601	15.5558	15.7247	11.9783	17.2946	12.7738	8.16928	6.38626	5.73787	29.1102	14.8252	20.13	21.5897	16.8379	19.0436	14.0133	13.7952	12.1317	12.4708	14.5246	12.297	16.5786	11.8456	20.6783	13.6638	22.3813	23.3572	16.2224	13.7293	14.6035	13.5206	13.2693	12.2208	27.6185	25.0417	24.5837
AT1G15480	2155	5.59523	3.06734	4.56778	3.07117	2.0904	3.3037	10.5601	3.29985	4.10516	1.9361	4.1728	3.91027	2.49848	3.46442	2.55142	2.80548	4.26708	3.85431	3.38753	1.66028	2.65194	13.389	11.2123	11.648	6.24178	5.44312	5.1282	4.50285	2.04939	2.11225	5.07307	2.68824	3.34918	2.24873	2.29512	6.51623	2.31707	3.10326	3.03856	5.29464	5.61656	4.79047	3.57085	2.53967	2.71115	15.5546	13.8484	14.3698
AT1G15500	2180	27.1061	40.2198	26.1662	24.2876	16.2731	15.6858	43.9447	43.1124	33.8174	51.2431	30.0233	70.6634	17.9514	23.2548	33.8198	32.0039	25.1009	36.6043	18.2085	17.2877	18.7496	62.9892	49.1261	60.2876	90.3493	63.8877	73.3803	109.573	61.0467	56.035	138.793	91.9285	92.9273	113.765	91.851	144.29	53.3889	69.943	63.04	65.2616	66.5411	58.9744	73.8337	52.4425	61.8507	165.285	168.078	195.071
AT1G15530	1971	13.1463	5.82077	9.9884	39.527	30.8548	46.6838	45.2524	8.22008	41.1792	7.51138	12.07	10.4241	11.8597	5.193	6.8472	8.65	16.4933	16.3046	23.0907	15.7324	19.4771	18.7528	21.1978	17.7814	7.52085	6.20221	6.44201	3.33834	4.03327	3.44315	4.57014	4.23444	4.49407	2.40402	5.45006	5.69964	4.73146	2.37508	2.85964	6.02846	8.06285	12.3112	3.33484	4.62793	4.07583	11.1149	12.6908	11.3267
AT1G15550	1522	3.03407	10.633	3.53779	7.33029	4.19304	2.97672	11.5757	8.38117	6.36607	13.6182	8.00233	14.8678	26.5751	19.4629	24.4668	9.69235	14.296	8.70572	23.0077	29.7767	16.8153	11.4852	14.8005	13.1472	9.28864	7.89263	9.47537	43.6684	24.6969	21.9683	49.9267	42.0626	21.8783	27.8774	11.0692	27.679	41.3953	47.0149	46.9986	17.8886	22.1577	13.9153	59.3022	79.5896	61.1195	19.0476	27.1385	33.8314
AT1G15660	2639	12.8322	9.64486	12.6566	5.33827	2.91615	3.92406	7.58017	6.47272	12.4513	9.53708	7.54825	9.61522	5.72265	7.20948	6.15574	4.62771	7.48428	6.96928	2.89591	2.35002	2.11849	9.1777	12.5417	12.2486	10.142	7.55087	6.71215	3.67701	2.78921	3.26154	3.17993	2.90214	2.67277	5.83537	5.76899	7.44959	1.36344	3.29435	5.49651	4.59195	4.16634	4.51681	1.88321	1.42868	1.41829	10.2052	7.12931	9.27829
AT1G15670	1721	8.19878	6.93121	7.87067	10.0537	9.16143	11.7837	14.3961	10.3513	10.6888	9.14994	9.52421	7.37204	10.988	20.7108	21.9282	11.8738	16.8572	8.50346	46.2621	42.2723	24.2555	29.5537	43.8011	25.7307	9.41089	7.22635	7.33226	33.5213	26.4034	27.988	31.0015	35.0879	19.4439	11.3884	7.36438	9.79138	50.2197	30.3096	24.033	13.4426	26.4138	10.1418	77.8758	88.5486	56.5984	35.7002	47.247	41.6362
AT1G15690	2836	231.037	179.98	197.309	288.512	327.946	241.682	432.277	178.935	267.08	183.045	169.256	246.318	103.863	117.784	152.104	66.2565	69.6667	65.4793	61.8587	59.2532	53.6639	224.867	210.779	178.23	220.935	154.206	168.971	259.502	172.546	156.039	276.792	195.443	216.263	188.722	305.336	287.187	107.79	166.953	167.236	101.358	129.014	81.2841	138.948	122.48	121.258	275.741	242.589	350.049
AT1G15710	1781	28.8574	24.1885	33.3981	12.8471	14.7547	12.5981	17.4147	18.9761	21.2881	32.7218	32.7869	29.5048	15.1894	24.8135	33.5382	25.6632	20.8707	26.15	15.8832	16.6741	18.1368	44.1674	40.559	50.1267	15.1821	12.5772	11.398	10.6356	7.38414	7.76036	10.2883	11.0814	8.56549	17.8978	16.4889	25.2307	9.97769	13.1423	15.4512	18.3358	16.9641	17.21	11.2518	11.3359	12.6093	25.0638	22.342	26.6875
AT1G15730	1587	100.927	115.907	95.16	60.3512	45.5354	52.3381	93.9012	126.25	97.8622	119.579	93.7446	133.878	108.897	86.7273	111.812	74.363	75.4483	95.2053	43.6277	37.5751	43.8393	139.477	137.661	129.594	47.2221	46.3957	47.7082	61.8984	51.205	45.3703	64.4245	69.3573	55.4014	45.6677	36.3761	74.3269	41.0417	67.4232	72.4938	41.9974	36.2709	41.4443	45.7613	32.7237	36.9874	77.948	68.8603	72.6058
AT1G15740	2295	33.0139	31.1528	53.8158	25.1717	32.0604	42.3493	32.7064	43.1242	43.687	28.0323	43.1007	59.4078	43.6025	37.9352	43.5595	12.0653	16.2246	15.7693	21.7195	16.3175	12.126	32.2107	36.52	25.7958	27.1521	35.6852	35.9274	22.1834	31.1321	35.4126	24.7573	34.0132	37.0237	44.2018	43.8094	34.2649	14.0462	34.0933	39.9449	17.5551	17.4724	12.8455	14.6695	13.4605	12.2117	28.6014	29.6193	22.7501
AT1G15750	4059	8.46941	12.4291	10.571	7.10451	7.53761	7.01599	11.6652	17.664	12.7657	13.8271	16.3773	16.8649	11.9384	11.1843	13.8538	11.0222	17.9164	11.1573	15.2592	13.2221	9.97817	21.2995	16.9903	14.381	24.0763	23.467	23.3646	29.1135	22.9943	20.2673	30.2343	30.3832	25.5002	42.6617	43.943	45.6666	29.1987	34.2697	35.389	33.0732	37.8092	27.5835	37.9956	34.458	29.1029	36.5635	40.6867	37.4362
AT1G15780	4687	5.45535	6.48419	5.15174	2.72328	4.20494	4.57996	7.08722	6.30348	5.6924	4.39349	5.78002	8.64594	6.13604	7.55334	7.94506	8.51339	11.8545	10.0421	10.3673	12.3665	9.06533	10.1777	10.6594	8.0333	8.40459	8.111	7.80935	20.5615	15.6836	14.4087	13.9458	17.5764	13.6141	9.4202	13.2402	7.78972	18.6593	9.13169	8.24099	15.8487	22.0982	18.5743	33.7256	42.2705	35.838	16.254	15.8874	17.2088
AT1G15810	1829	39.0876	35.1021	39.0996	17.1624	9.44146	10.9109	22.6771	18.7186	18.7332	30.0234	32.2377	38.5144	15.796	16.591	27.3289	21.3537	23.4033	22.6524	11.7245	10.3679	17.0495	85.6136	77.269	89.3361	20.8622	18.274	18.341	10.0658	7.29767	5.74671	11.702	9.39481	7.44385	15.6028	15.3379	24.5686	7.18651	14.2599	18.2633	14.7139	13.69	17.8058	7.80106	6.25066	7.13744	40.0314	40.8706	37.9964
AT1G15820	1204	3372.4	3437.27	2959.19	1499.82	955.027	1387.99	2357.3	2532.77	2661.61	2684.2	2707	1504.05	2890.29	2346.02	1849.1	1733.5	1427.3	1104.7	1024.4	1282.28	894.427	448.679	343.359	261.489	3780.79	5163.98	4716.92	7951.91	9826.52	10018.5	7362.64	7805.96	9076.62	3406.96	3059.92	3219.04	5603	5421.68	5070.24	2926.01	3060.07	2490.7	4761.28	4741.33	4517.38	796.641	734.264	657.355
AT1G15860	1096	56.0222	68.0063	57.0355	30.6247	32.5393	35.0383	50.9044	75.1841	46.2523	49.6117	59.7179	48.8956	50.4441	42.9588	62.7088	58.1412	63.6348	66.8532	56.1996	59.0876	50.4431	70.0426	77.0462	73.4615	59.9866	50.5467	56.3519	60.0959	59.1902	60.4855	53.8784	75.9712	50.138	59.3469	68.044	46.1249	87.4336	65.2889	64.4344	93.3359	91.8045	89.5311	93.469	85.0021	87.7078	89.3477	82.806	98.5619
AT1G15880	1262	9.01236	10.596	15.3333	7.56686	8.92394	12.7359	10.0342	13.7676	11.6833	9.9183	14.251	7.65252	8.94907	7.82422	9.30775	9.38967	9.23639	14.4953	11.7499	12.6635	8.17092	10.8475	6.98036	9.66361	27.8426	23.1808	26.1466	15.4309	17.3422	16.5261	17.1426	12.9155	17.9371	25.1729	24.4948	15.578	18.1541	16.9573	14.0554	28.62	31.1155	37.6965	12.3222	11.5647	16.7099	19.774	23.4763	21.3993
AT1G15910	2593	25.757	14.9437	24.1724	10.2096	8.46932	8.44496	11.8905	11.2808	17.3836	13.0282	15.496	14.6422	8.76158	8.96275	10.0239	6.15538	12.487	11.5546	5.27873	5.51932	5.98908	15.3509	16.6468	22.8312	12.9157	10.1647	11.5466	4.38304	4.16341	3.79816	4.63182	3.86243	5.31386	6.60338	5.09644	10.8311	1.47258	2.06326	3.26051	5.88728	5.7368	7.42898	1.91662	1.26641	1.68989	13.626	11.8706	10.8316
AT1G15920	1270	16.4298	18.7852	23.7825	11.8371	9.45891	14.2695	14.5952	19.6266	16.8065	21.3013	23.6618	22.142	10.1335	12.9898	14.1689	53.5077	48.8485	45.0027	44.1888	61.322	54.1949	25.0408	35.0783	30.2999	14.0498	12.6302	14.5647	10.362	10.278	8.993	12.5486	11.2106	15.4992	12.4648	15.152	6.63424	23.1856	11.0581	7.57082	34.3878	36.6668	57.9904	16.6628	11.4918	19.9112	17.8337	18.6173	18.7128
AT1G15930	960	291.466	405.931	205.951	121.829	58.4608	68.4306	142.422	191.449	147.151	354.281	237.734	329.707	160.186	180.123	232.48	225.584	140.78	114.023	88.8752	91.311	88.0015	221.139	168.843	179.577	317.689	260.935	287.793	224.383	167.559	151.299	215.089	154.239	178.216	344.941	292.541	371.541	200.634	216.648	215.507	281.396	271.217	259.86	165.66	126.436	138.836	333.297	320.404	360.455
AT1G15940	3641	35.5591	35.2452	24.6091	17.1387	10.0526	15.2281	33.2671	22.4706	44.3907	25.7647	33.076	33.8054	19.7651	20.8356	23.6126	126.993	179.759	278.258	103.256	97.2516	132.461	64.5244	72.7563	93.8832	7.16246	5.58932	6.3503	4.76433	3.90847	3.63688	6.44925	4.6654	5.09086	4.25905	3.77809	7.71353	26.1576	11.9387	8.58241	32.1154	29.9692	51.5037	19.5056	14.3635	27.6049	13.9339	13.4628	13.252
AT1G15950	1458	7.68351	20.115	13.9068	10.3108	10.9427	13.7613	14.6013	16.945	17.6251	21.6009	20.6888	19.4168	16.7531	13.9578	9.59923	17.8305	13.369	8.68095	11.3439	12.5971	9.37319	9.31703	8.11352	5.27858	21.9345	20.937	20.4277	23.2029	19.7228	17.0859	27.9337	26.3319	23.1762	34.9361	24.8063	19.2627	19.1887	21.0992	21.603	25.2043	22.1164	23.7965	24.4103	18.3517	21.3509	15.3647	16.9583	15.559
AT1G15970	1968	9.42933	9.14984	8.55011	5.86122	6.3902	6.6323	11.75	13.5596	10.3462	8.41189	13.303	15.8764	17.1493	16.4594	12.5723	10.445	12.0104	22.5096	8.40414	8.90839	18.4336	7.1701	10.1035	9.62624	9.69436	12.3515	11.9478	6.07896	6.83211	6.60243	7.19818	8.18243	7.75159	10.9987	10.4062	7.1354	13.3205	16.6509	17.9842	14.8742	15.2113	19.7388	9.85684	11.3094	12.7564	9.87641	11.7944	9.14836
AT1G15980	1719	300.325	214.41	316.417	119.519	121.093	174.263	241.282	471.554	324.467	203.49	248.779	252.208	231.399	232.007	317.383	147.294	196.683	249.246	121.563	120.72	116.938	222.002	188.293	179.223	147.316	185.843	175.951	174.22	225.232	240.341	204.991	359.227	228.636	139.388	124.081	133.971	142.675	215.137	227.832	128.128	113.088	132.864	141.291	124.027	151.777	141.529	120.771	114.79
AT1G16000	514	63.2218	73.1699	65.8006	29.4314	23.0061	32.1094	34.9909	56.0531	44.5309	57.083	25.9102	73.3134	21.7167	24.5987	29.1739	38.8154	19.78	22.1233	19.5285	19.7225	30.4551	65.559	54.8433	68.1852	97.7344	85.647	97.286	69.1787	78.0943	71.9737	92.1175	46.6112	99.5691	81.7096	65.1025	65.568	31.8581	23.4194	35.3158	62.7677	65.0717	47.209	20.5853	14.1971	22.3783	111.361	120.61	128.9
AT1G16010	1744	25.792	23.6561	28.3177	16.3182	16.2516	14.3498	28.0968	42.2464	29.6304	28.2454	27.2168	29.2078	19.0508	20.1615	13.6139	52.9701	66.2055	60.7803	61.3489	61.2729	66.4642	34.2359	38.966	41.0064	31.7954	34.4397	32.4027	13.7576	9.17277	11.0096	20.5717	20.5499	21.4448	35.5053	25.2581	32.2075	28.2523	17.2557	15.1136	80.5843	82.0108	80.7969	26.1065	23.0831	26.3295	49.3494	52.3693	51.8234
AT1G16020	2258	13.3311	10.7675	10.6191	7.16021	5.98513	6.78373	11.0537	21.4934	9.95023	13.1133	12.5019	16.8984	7.85143	8.85259	11.8431	12.5843	11.1275	16.9473	8.73922	8.87345	15.9011	15.3899	13.0973	14.9445	14.7103	13.7068	14.6134	12.127	9.90992	10.4094	12.5815	18.1332	9.58921	15.3569	14.5458	17.4132	18.2439	18.6588	15.1238	17.0761	14.5262	20.0789	17.3238	11.5266	16.6164	16.1946	15.2279	17.0631
AT1G16030	2570	6.85457	6.50399	4.35397	38.3711	10.0058	120.715	181.596	445.23	51.9618	5.55119	14.6603	10.5733	2976.27	2906.21	2489.21	2432.86	2911.69	6776.65	3561.25	3655.49	5083.39	624.982	692.74	596.16	6.46222	2.08962	3.99513	95.7123	150.613	157.601	223.209	380.607	99.1861	2.05321	1.35317	2.1856	1712.31	1429.1	1311.91	522.503	924.449	1375.69	2235.01	3970.13	4544.68	138.953	243.912	199.235
AT1G16040	1423	7.8124	10.2515	8.33645	13.8866	12.0033	16.9046	6.96435	7.10959	9.6707	9.17445	11.4388	7.25246	25.5631	17.9398	19.1438	21.4981	21.1156	20.1515	37.1932	41.738	40.1611	11.7662	22.1977	13.5626	13.5037	10.2294	10.9057	5.23112	4.8968	5.58336	8.49424	6.55514	8.18439	8.85426	7.6032	7.89458	11.817	12.6889	11.7079	19.5756	18.44	22.4373	11.1534	9.40155	11.4833	12.7909	14.336	15.1826
AT1G16080	1340	97.0029	138.009	145.726	50.0259	44.1236	56.6724	81.7639	144.598	101.02	124.245	92.3363	99.2033	104.96	86.4483	90.4572	81.3927	75.8725	79.2527	44.5192	50.8204	41.9069	80.0783	74.5684	55.6669	105.707	117.806	116.689	116.559	111.326	111.852	136.8	180.771	147.141	129.468	88.6425	98.5069	112.557	139.74	145.115	122.027	92.2567	96.5789	117.246	95.21	98.7152	118.622	110.387	92.4383
AT1G16090	1310	12.7947	16.8777	29.4145	12.7748	10.6029	13.3398	4.20283	5.31646	9.11139	22.0892	34.2352	16.3343	15.5381	7.90521	10.4929	20.1219	9.88662	8.15205	13.4091	15.9321	17.0708	20.257	26.5141	17.1729	2.0955	2.42733	2.51287	1.92794	3.671	2.7166	2.05696	2.54842	1.87825	4.85012	3.4216	4.28778	3.64351	4.59449	2.34109	4.68532	3.80863	4.63081	3.30423	2.97092	4.73869	2.01183	2.47621	2.19896
AT1G16170	944	14.4942	20.1214	17.5574	16.8264	16.7021	22.1684	13.2199	22.4438	19.4866	12.2614	14.2284	7.92353	15.3024	15.8174	13.5022	6.40445	8.30047	3.87565	8.21651	12.1285	7.63323	15.6171	7.99868	7.90188	26.6078	25.6001	26.9008	14.0812	17.0503	17.8849	18.5949	14.2499	23.4582	20.5339	22.9223	35.7012	6.06738	8.5011	8.51703	14.8376	15.3665	13.5289	5.09479	4.8958	4.64183	18.9322	17.105	12.969
AT1G16180	1995	60.9112	43.8733	82.404	170.234	183.372	155.129	75.1573	33.8812	72.2173	47.8318	70.4076	94.4913	69.4462	87.7623	88.3186	37.3355	61.2842	43.716	79.5878	64.205	46.3321	75.2172	91.3408	70.5075	70.1757	72.1853	73.5062	54.5365	54.6059	59.6548	49.9369	42.0811	43.5779	68.7158	99.1289	64.7573	61.6524	80.4515	76.9876	61.8865	70.4422	54.6274	80.6001	79.7401	68.7759	96.6844	86.43	103.963
AT1G16190	1466	31.2663	27.1574	23.8167	17.7359	14.9802	13.3183	23.6603	30.6047	26.0538	22.7683	26.8652	31.5819	22.753	33.2665	26.5948	24.1667	28.4915	24.6192	26.6099	19.7688	14.2373	36.7056	35.3673	28.5103	25.7471	22.1723	24.3794	40.3495	32.335	28.3964	28.6215	36.4358	24.9519	28.6485	34.5814	19.1575	32.2575	36.9502	36.0159	31.1859	30.9453	33.4673	34.7753	33.2676	33.2528	34.5504	30.7321	48.6329
AT1G16210	1264	74.0821	108.017	68.7575	36.054	30.5904	38.6594	70.5637	63.9153	63.5456	90.6141	80.868	78.876	77.8168	75.7367	70.192	127.038	133.306	113.667	97.5504	106.337	69.7852	108.387	114.098	104.82	76.5547	75.9172	73.3551	79.0303	64.0569	59.7141	85.3947	95.2373	72.2838	44.558	29.6529	57.7697	131.525	88.8849	93.5762	129.115	152.627	164.44	112.627	124.22	115.123	123.148	121.815	115.374
AT1G16240	1255	40.884	36.5665	58.7926	28.8542	37.9887	44.1798	42.4079	81.6062	56.6166	31.8512	44.7147	31.2335	41.3325	37.7081	29.8713	30.9275	46.9556	32.9342	39.4454	35.1613	30.1932	46.5687	41.7146	31.5112	60.3705	69.705	72.1325	37.23	44.1839	45.1727	49.9356	41.7793	52.4124	62.8114	65.1501	69.3732	32.883	44.7612	38.8349	75.7424	81.9404	62.0756	30.0194	23.2584	27.2777	79.603	79.6097	69.7206
AT1G16250	1849	8.78745	6.53357	8.91838	4.551	6.2939	5.36729	9.72705	11.3	8.88558	6.47838	11.7583	10.395	7.52849	8.14066	10.6782	7.52047	9.28108	6.79175	6.78588	7.67569	5.10657	13.4407	18.1724	12.0388	4.00854	4.05094	5.25627	4.27752	3.34397	4.43126	5.45462	5.31039	7.1859	5.24176	4.305	1.51893	2.85939	3.97852	4.52765	6.21343	6.89587	5.98618	2.94794	4.0124	3.11046	6.81501	6.31574	7.01074
AT1G16260	2547	6.07709	6.02577	5.8467	7.35004	11.2016	12.028	6.55699	5.38249	9.37253	4.80868	6.88239	5.94778	4.94972	4.86962	6.08371	3.79791	4.95787	3.88227	3.31401	4.07378	5.41435	4.46519	5.43504	3.57951	3.9339	5.10477	5.35443	2.08758	2.5817	3.28187	2.23683	3.23828	3.67095	5.66562	7.22139	5.51334	1.70099	5.77643	4.36078	4.01634	3.51876	3.34283	2.58067	2.00554	2.25804	4.20365	4.35851	3.39298
AT1G16270	4179	10.9887	8.65416	11.7774	5.04529	4.17711	5.23996	7.29	5.38563	9.94618	9.24321	17.7592	21.8408	7.63612	7.34775	10.0472	9.54828	13.8223	8.63645	7.94275	6.99199	7.16468	26.5339	27.6746	16.7163	7.94827	6.49301	6.99567	4.16688	3.33484	4.17868	5.32421	5.49803	4.12145	8.34918	8.85801	7.39255	4.19956	10.8818	9.9568	9.28304	8.91003	7.46189	6.13797	4.16174	5.04615	14.7415	12.6093	13.2693
AT1G16280	2408	8.8783	9.27644	8.83956	3.7301	2.7282	4.70367	8.53598	8.73767	5.59824	7.43376	7.18513	9.63326	4.69008	5.50076	7.47278	21.9436	25.3059	30.1408	13.3107	14.6108	18.6769	21.9967	20.382	22.2251	10.83	6.01568	8.36507	4.69218	3.09754	3.54006	7.83321	5.58634	4.29158	9.57037	6.868	8.16423	14.9728	12.2197	6.9876	29.1163	28.2786	37.3026	12.583	11.5157	13.4963	21.5133	20.2665	23.6265
AT1G16300	1655	9.09412	10.6508	6.86282	4.51318	5.6707	2.73751	6.65343	7.26467	6.87264	10.0841	5.84613	7.78045	4.04679	5.16591	6.9465	16.0004	14.7123	11.0532	10.6828	14.3404	5.93037	10.6259	10.0373	8.51355	15.7574	10.6741	12.1237	11.1241	7.11611	7.45105	11.4437	9.61126	8.92026	16.983	16.1566	10.1819	21.7408	21.4163	15.0249	31.9987	25.904	22.1858	26.6386	20.8705	19.7472	15.2775	17.2482	15.6651
AT1G16310	1602	3.62988	3.60447	4.41147	4.13132	4.56948	4.71346	3.78045	2.28811	3.06791	2.52042	4.19215	3.36881	1.63948	2.93149	5.61625	2.18887	2.91044	1.91344	2.49205	1.48893	1.16327	3.08945	2.35666	2.06946	4.79794	4.89607	5.28389	4.93704	3.67577	4.44289	3.94077	4.22912	3.58376	8.20104	6.07829	8.76559	3.75863	5.42684	3.3631	6.18905	3.46047	3.52101	4.50326	4.63105	4.50179	6.58051	5.26465	8.99075
AT1G16320	1174	30.9576	52.8743	53.5327	17.4761	24.9414	25.8192	19.6967	41.5888	34.9262	58.353	47.509	49.0342	34.6763	38.0533	36.1899	58.3981	53.6151	37.7333	46.3448	46.5269	51.0072	45.8351	35.6956	32.9793	51.9092	55.2538	54.7443	24.6831	26.9183	29.6081	29.3136	32.3673	43.5933	79.5284	74.253	40.6682	49.6002	42.7227	45.3268	100.875	89.6401	89.8378	55.8512	37.0874	51.8654	73.3797	76.0149	72.384
AT1G16340	1465	6.42098	5.80859	7.29345	2.12976	2.43434	2.87165	4.88561	5.70476	5.46354	5.14474	7.45901	5.81659	2.06172	3.28783	1.70596	2.97131	2.74059	3.77977	1.24576	2.60507	3.13774	11.5008	10.3941	5.65747	19.1127	13.7948	15.3546	8.39297	7.03414	6.94859	7.40989	7.70768	11.1968	12.9374	11.2361	21.0877	3.2079	5.93433	7.58151	6.33811	7.00055	9.22613	3.17349	2.65659	3.36493	21.7001	18.9931	24.0872
AT1G16350	1930	43.7327	59.4049	54.0108	19.3995	17.603	12.911	38.2262	36.1618	31.4314	48.4664	45.4131	77.9525	29.1903	29.1995	47.0062	39.3447	41.8407	55.3838	17.4938	13.842	19.3115	137.114	122.586	174.659	51.9864	42.5072	41.9098	47.9018	31.782	27.1441	46.9515	37.1898	39.5211	28.7357	19.06	52.3864	28.269	40.1945	47.1556	34.6967	29.2503	35.0163	33.1431	21.6147	25.2583	111.974	116.42	106.345
AT1G16390	1985	26.3656	30.8124	22.5061	90.0233	89.5477	65.9724	35.5028	11.1906	20.3029	39.5295	44.9003	63.2957	20.7073	21.5961	33.9946	7.24887	9.46078	4.1844	22.9278	21.93	10.0767	35.2782	78.4873	44.7365	13.3452	7.4756	9.63434	9.40866	7.31746	6.21234	5.31361	3.51205	3.88392	20.7783	18.2204	29.712	3.44034	4.71665	4.96907	4.47954	6.84232	2.62717	4.44201	9.06803	3.17328	16.8038	29.0157	21.768
AT1G16430	755	4.3041	5.53485	5.34886	5.00918	2.23749	3.28613	6.32002	4.07824	3.90579	2.31745	5.57831	3.26054	3.3048	1.91391	4.30331	11.6912	4.88897	6.2865	9.66904	13.1111	7.89854	4.18427	4.33377	7.52759	9.27156	9.92079	9.23923	3.4332	3.11978	4.8232	4.58876	2.21088	6.08337	9.12861	7.57457	11.1596	8.55882	11.515	6.47729	15.7379	12.8496	15.0831	5.09614	5.96028	7.61753	10.7994	13.9397	16.2155
AT1G16445	1003	4.263	5.98434	3.43914	4.43048	1.68425	1.61322	2.74462	5.4088	1.54003	5.63588	4.426	7.74063	5.7609	1.08051	4.73433	5.5455	2.58255	3.35191	2.27447	3.09157	2.35345	14.8035	11.2923	13.3395	6.15802	5.63607	5.78261	5.30116	4.89247	5.77599	7.6759	4.69898	5.06983	6.22728	4.93119	11.2004	5.49084	6.66753	6.2806	5.88405	5.0665	4.35047	4.15575	3.39523	4.27777	17.6543	15.452	13.6421
AT1G16460	1498	19.8091	17.1433	20.4435	14.5168	11.653	9.07325	18.8669	29.3636	23.06	15.0044	16.869	27.6838	11.5718	15.7554	20.3542	9.92835	10.6776	18.5485	9.0612	9.4742	9.86933	25.4473	28.6472	20.8667	33.2602	30.8499	31.8639	29.5491	30.727	29.9445	33.5607	35.1986	32.522	28.6835	25.9495	44.9959	21.8626	37.0538	41.0564	24.7414	21.1558	32.9655	18.7285	15.6696	22.9747	41.7294	45.3781	43.0269
AT1G16470	1139	147.081	109.732	122.396	54.3715	46.1423	42.8074	96.5151	140.508	70.5195	104.931	120.823	126.352	99.7312	119.359	114.319	105.204	101.258	69.8854	60.5874	65.9666	58.2465	251.842	219.982	330.259	133.64	115.02	121.936	69.0308	81.6853	86.5401	89.8996	91.6375	79.6406	102.111	109.374	101.096	64.0827	102.163	105.083	123.526	128.574	120.163	66.4348	58.3016	57.8674	255.972	239.166	335.421
AT1G16500	1287	10.6313	16.1757	14.3817	8.00758	5.25036	4.19079	7.1299	10.5951	5.89186	18.1963	13.0013	9.34305	9.69357	8.32718	5.24314	16.1597	13.1326	6.2233	14.6237	16.8655	18.8238	11.8641	20.6321	11.9599	5.65232	8.01607	5.90726	2.73703	2.82152	1.35042	2.63211	2.59396	4.97072	6.52661	6.90546	6.54661	3.59452	3.63735	3.02697	9.84381	8.4713	7.52517	3.86154	3.02401	3.3338	5.31143	8.6816	6.99455
AT1G16520	1415	22.1797	26.2569	14.5078	8.75323	5.96927	8.53819	17.7687	20.2059	14.7865	17.0259	27.5117	28.1702	10.9513	11.7438	12.5403	14.4416	23.4774	21.1739	10.6406	9.6085	10.536	23.1446	19.1215	18.7436	20.3701	16.3297	15.5648	13.3866	7.83757	7.36959	14.8538	12.5599	9.96954	17.1998	18.187	15.8784	8.45882	7.08926	8.66949	17.295	19.9807	20.8342	10.3101	11.2597	8.51604	20.779	22.9756	23.4115
AT1G16560	1721	17.1429	13.2444	17.9901	32.6332	33.5919	29.5846	20.0479	14.0999	23.7437	11.3397	13.2942	15.7894	8.77517	12.7344	14.0863	5.83151	10.1219	7.0096	10.9359	9.84044	5.19761	23.4349	18.0616	14.5165	46.9747	40.6482	42.9916	19.3095	20.5296	20.6784	17.6257	13.7499	18.6813	43.7389	44.0515	37.5336	15.8297	15.932	15.0748	26.5193	24.32	22.7573	15.4634	16.0419	14.1629	49.674	50.3466	57.119
AT1G16570	1636	14.27	9.42764	15.5307	12.1942	9.86689	8.11009	12.564	19.8962	13.0466	11.0239	15.446	11.2275	7.54542	7.06601	7.94376	10.4212	10.9644	5.98365	6.20522	9.11242	6.07518	16.8641	14.3077	17.0077	14.8498	10.5821	11.1147	5.97195	5.33907	6.01995	7.62363	6.24185	6.91829	12.1775	10.6285	10.3001	3.94982	3.67896	4.40783	10.1488	10.3351	9.62791	4.0177	2.52759	3.90603	16.1094	13.8795	13.646
AT1G16610	1830	12.0563	27.2775	13.8383	20.8213	10.6671	13.7344	20.7592	13.9011	22.483	20.4459	22.8899	18.9362	19.7342	18.9508	16.525	23.5225	20.8781	16.048	31.5391	26.7202	16.2255	30.1526	31.4271	20.2514	43.2017	30.1956	32.2505	54.9139	35.5031	33.3308	40.0933	35.8417	29.6695	49.8429	49.2825	58.3185	54.4512	52.2578	56.6624	55.9855	55.9921	57.2265	76.6539	75.698	63.9525	72.1431	73.5033	94.0536
AT1G16670	1929	15.9594	11.895	19.365	6.56789	4.2814	9.17098	10.6556	13.1496	9.7546	13.3265	20.476	10.7001	10.7563	12.9218	9.06926	10.8442	13.0589	8.97058	10.5845	11.4379	7.34218	19.7616	26.0956	16.6955	6.26152	5.49473	6.25722	2.82529	4.73162	4.3333	3.8315	2.79959	4.08171	5.24768	6.93086	5.82373	1.97947	3.46684	4.46879	5.42544	5.41244	5.62758	1.74528	2.71111	1.51439	8.32558	10.3139	7.46666
AT1G16680	2797	23.0223	19.8571	22.1086	22.9187	18.052	23.0243	17.8471	10.2746	18.9774	19.4403	27.6735	19.9382	12.8177	8.95483	8.84604	14.2661	14.7481	12.0199	14.3549	13.9858	15.9461	32.604	41.7087	32.638	9.22561	8.1854	8.91102	2.25742	2.07023	2.33757	3.57833	2.35205	3.87066	8.27785	6.57594	12.0493	1.1289	2.86916	2.78563	8.01804	6.97006	5.78368	1.3183	1.04359	1.46872	14.1928	13.6593	9.39786
AT1G16690	1950	4.42928	4.05218	3.75363	2.56977	1.5401	3.9276	3.67047	3.08283	6.26501	3.38201	4.20286	4.75834	4.04069	3.33461	5.63929	2.48033	3.12164	2.58613	2.92473	4.52589	4.39609	5.50821	6.84085	5.58618	4.64557	4.31221	5.62712	2.9312	2.51649	1.95233	3.00061	3.72615	3.11243	6.07476	5.15207	8.64152	1.9205	4.80131	4.97324	3.63181	3.17458	2.72891	1.72648	1.18503	1.5449	8.86945	8.42843	6.09365
AT1G16700	1303	254.972	167.642	176.273	104.126	73.0346	72.6038	140.847	229.611	123.826	223.525	190.79	182.387	155.41	172.446	161.309	168.336	153.42	142.441	78.2607	95.0995	111.079	146.925	135.794	190.553	101.441	98.4824	107.19	70.901	74.0403	76.7276	78.3482	60.3603	79.4361	86.5314	89.7955	99.1487	74.8397	94.9496	87.6583	102.121	97.4292	105.447	72.0992	52.5504	64.4561	89.312	74.6301	92.8525
AT1G16710	6018	4.17774	4.05269	5.27055	2.93794	2.96303	3.38777	4.60486	3.75205	6.37012	3.2876	4.53949	6.30893	3.88424	3.8218	3.52998	4.60116	6.6931	4.45278	3.4117	3.74556	2.35345	8.53912	9.0338	6.53202	5.04045	4.70847	4.91001	3.52306	3.79982	3.31432	4.33688	3.29581	3.46166	6.56728	6.06126	5.60019	2.46478	4.66727	4.87573	6.85164	7.18522	5.88905	1.86476	1.71782	1.91134	8.47131	8.34886	6.46205
AT1G16720	2297	127.548	144.581	175.115	61.8659	79.9994	82.9812	102.588	212.369	151.977	153.985	200.499	165.661	124.805	107.416	117.726	90.4896	84.802	113.173	56.9081	52.0252	63.4438	83.7573	73.2503	61.1344	104.45	181.685	158.393	152.4	199.704	208.363	165.441	220.06	242.944	215.519	158.801	174.843	136.888	216.027	243.646	93.0774	94.7276	92.6664	120.743	91.3355	120.381	92.1477	86.9605	76.3425
AT1G16740	697	33.7401	60.7174	43.9375	30.9283	24.2368	35.9054	19.2213	19.9844	30.8245	48.661	27.1096	44.2842	27.6964	29.5427	32.9884	42.1558	29.545	20.1451	42.0582	34.7353	40.9966	39.4324	36.4718	33.975	98.8554	92.6618	90.2975	86.6788	80.9644	76.231	102.726	67.3377	92.7249	78.0243	51.1142	72.5293	110.62	118.975	91.3307	102.849	114.797	111.772	93.6136	84.9783	82.2521	131.987	143.55	176.165
AT1G16750	1999	3.5079	5.13111	5.21886	4.58788	4.50706	4.47888	6.24293	6.82135	5.97094	5.52096	4.95398	4.87852	3.3504	4.15645	3.25062	4.96004	4.79444	2.52274	4.16544	3.1024	2.67244	7.3223	9.63203	6.98925	6.59156	8.20092	7.4104	3.82355	2.94576	3.51913	3.42773	6.72932	4.6773	8.72717	12.1005	8.4297	1.87342	2.67635	3.44155	5.94401	6.10109	6.12264	1.92476	2.85954	1.87237	7.62204	9.95274	8.82636
AT1G16780	2795	4.22224	2.90866	4.6055	8.05098	6.24548	7.3329	6.56614	4.77375	5.37575	2.16693	4.43907	6.67341	3.28893	2.02489	4.64973	4.19637	4.10092	2.79486	3.224	2.94425	2.66699	4.3704	4.45751	5.1682	5.59825	5.33443	5.15975	2.8773	2.8091	3.46444	4.4348	3.40764	3.81474	4.77762	4.58986	2.00966	2.31195	1.91414	2.1352	5.23657	5.58665	3.46508	2.58112	2.74139	2.54761	7.60239	6.00925	5.02437
AT1G16810	878	97.0088	117.516	181.969	69.1344	55.797	95.9534	72.1135	110.217	117.232	108.071	71.6932	95.5439	84.507	69.123	88.2416	92.5462	77.5171	78.6096	91.1996	103.642	108.106	75.32	97.6094	106.131	129.439	117.18	121.227	52.0049	54.3252	53.2578	81.8997	60.0542	84.2588	75.1861	52.9877	86.366	52.355	53.3175	53.6219	111.94	125.017	120.004	42.7266	36.9852	44.9169	123.257	133.005	120.573
AT1G16840	971	23.1624	23.0831	34.485	16.1638	17.3976	21.663	19.0895	25.1417	31.0925	19.8212	20.3975	26.2299	21.9096	28.771	23.4222	20.0489	26.143	27.699	27.8407	28.4955	29.0442	31.1249	33.1787	20.6077	46.7884	44.3913	40.9243	65.4366	64.4853	70.7438	53.0441	72.5042	48.1458	38.3732	47.8331	31.8161	61.4066	61.2967	59.2419	42.0595	54.5233	64.2291	53.824	71.2697	66.9393	65.5651	71.4913	63.7834
AT1G16860	2258	17.6106	12.2481	18.8908	12.3943	11.2221	15.5739	16.5805	15.0973	16.0447	10.7291	17.0893	24.5299	8.3167	9.49254	4.98075	15.476	16.8059	11.3858	13.2856	15.3701	9.84876	13.711	13.0973	11.3264	32.3991	30.1676	30.4417	11.6561	10.4315	9.45638	12.2064	9.43625	13.2941	30.4753	30.7345	32.3387	8.3252	6.21958	6.09358	31.0506	31.8757	29.2699	8.23591	9.21051	8.73273	25.605	26.6249	22.0066
AT1G16870	1840	14.6864	14.7002	15.5463	5.39542	4.28446	5.21766	11.171	11.7537	9.92116	15.2145	11.9395	19.7081	5.42418	8.18048	11.817	15.7059	17.9139	15.2621	12.8942	14.4542	9.25028	33.1365	30.162	36.1	26.3322	19.893	21.6391	13.8706	9.44093	8.54604	17.741	14.1947	11.411	22.5913	20.1183	39.6853	19.9939	18.5361	16.2171	36.9925	35.6021	36.6712	19.691	18.3094	18.9525	57.6067	58.2559	70.2547
AT1G16880	1340	257.505	252.43	374.518	139.494	152.822	156.413	224.337	451.028	259.782	274.202	273.016	318.171	242.456	199.945	268.014	189.495	195.674	260.634	105.127	104.222	135.641	320.706	308.698	268.88	464.517	482.401	493.721	315.502	336.103	365.016	389.428	464.933	422.325	505.335	484.794	456.904	281.668	378.295	410.664	349.345	255.947	353.593	278.4	188.423	291.377	449.227	437.03	384.533
AT1G16890	855	607.812	594.765	458.648	267.831	181.114	231.26	297.287	412.772	312.707	519.471	462.1	341.295	419.924	364.067	344.631	335.878	286.523	243.792	213.988	237.132	239.902	405.328	414.335	488.567	149.135	126.366	141.08	75.7915	84.7129	85.0848	80.0508	76.8287	73.2876	128.471	150.495	128.107	76.7803	107.939	117.109	128.848	143.185	131.198	73.3142	75.5336	73.0315	146.224	139.112	153.718
AT1G16900	2097	10.6028	8.69567	12.1164	24.4374	23.2723	19.7017	15.8406	6.67737	17.4775	8.02278	7.4908	11.7392	8.01586	8.95803	10.1304	10.9557	15.8419	11.4584	19.0379	17.6876	14.5743	13.8096	15.0631	10.2762	11.847	9.33402	10.4279	4.81756	3.32291	2.92054	5.54381	2.34118	2.89425	9.50046	12.1984	16.0715	9.59468	4.14582	5.37562	17.4865	18.3291	16.7482	10.0914	9.56968	8.31487	16.2598	15.5033	21.1205
AT1G16920	1155	38.8708	39.9298	30.9581	20.3013	11.3758	14.196	24.7876	43.1616	27.5982	35.7742	31.6352	21.7234	19.6699	15.9513	16.4451	16.2268	12.5029	11.5576	6.71548	8.98348	12.2624	16.5022	17.5422	15.9921	57.8731	51.5131	48.0445	24.3986	20.0535	18.7736	29.9291	21.6781	29.1142	47.9239	54.5317	60.7899	9.15501	11.0011	10.4058	26.0935	29.9982	26.6299	7.77291	8.42403	9.56365	29.9488	31.393	33.9815
AT1G16960	865	8.89759	6.85124	11.9634	11.6956	8.0288	12.9694	4.66765	15.425	11.039	11.2029	6.97441	6.02019	5.92089	5.98603	6.06749	9.78511	2.47051	2.97216	5.01092	9.92713	8.18674	7.66955	4.65557	4.92774	9.36193	9.14933	11.7793	5.37853	11.346	11.3857	9.52352	9.64864	17.2567	5.72681	5.80725	9.74045	3.90499	4.63875	5.55777	6.45889	5.8748	6.76706	2.78005	3.23388	2.8495	9.23566	10.5003	7.07671
AT1G16970	2345	5.72536	4.60083	7.21141	3.50776	1.92103	3.58803	7.59138	5.56477	5.68876	4.1898	7.32962	3.67419	5.4881	4.21073	10.6577	3.661	5.74394	4.55403	5.15601	5.08586	3.9205	11.1366	6.92286	11.3101	11.7062	8.13595	8.99088	10.8835	10.8815	10.5526	8.73311	7.53691	7.20489	8.12834	9.09577	4.79061	7.9537	10.2666	10.7453	9.89908	7.91954	7.03465	9.36602	9.95795	10.2774	16.2611	15.0011	15.9694
AT1G17020	1527	6.44028	4.67713	12.8376	7.05861	10.94	5.93395	6.12947	15.9873	6.25326	6.16982	5.21803	12.2769	6.27802	8.43784	12.9299	6.73075	9.54185	9.00099	5.60238	7.88841	5.45115	7.99953	7.58207	5.73792	9.61777	11.7539	11.7541	13.2752	14.7825	12.7367	28.0328	32.0867	29.7559	10.5785	13.5634	7.3569	13.8494	14.8904	13.2446	17.2632	14.5217	12.894	12.1786	8.76123	11.598	11.4882	10.9048	9.90396
AT1G17040	2474	2.66157	3.1325	4.4549	2.86626	3.48998	3.40094	6.52792	5.09682	5.05158	3.20971	3.58874	6.50598	2.70713	2.48231	3.33365	2.19936	3.66452	2.75781	3.36569	4.38681	3.31434	4.51182	3.86592	4.21158	3.43971	2.42776	2.78789	3.27749	2.77688	3.21145	2.70738	3.69102	2.78473	3.04698	2.99878	4.54082	2.28544	1.62188	2.27823	2.83078	2.76362	1.84979	3.75842	2.40884	2.80436	3.02938	2.47666	1.74655
AT1G17050	1796	102.562	202.299	114.629	43.01	53.1957	52.0735	75.3101	145.194	108.992	221.519	205.663	182.878	179.581	213.411	224.179	135.189	139.827	146.45	76.6569	78.4243	84.6004	59.8052	60.1201	60.2562	47.9171	72.7868	67.1622	30.0491	45.6288	46.2194	44.4531	56.5298	54.343	97.6157	58.9505	75.06	47.1413	74.4714	80.626	79.8723	56.4348	62.7542	61.4129	35.8229	51.2867	25.1755	27.6541	29.6725
AT1G17060	1980	8.8539	6.48503	10.6229	16.7608	18.2012	15.091	13.1618	10.6634	11.0636	6.45761	9.71559	5.02097	6.2345	6.99389	6.18496	7.63359	6.37762	3.09629	12.0401	7.83043	8.21975	7.81803	9.72445	5.97993	4.6445	3.53311	3.40429	2.55112	2.42879	3.09311	3.18844	3.1242	2.81674	3.48086	4.05921	5.67373	1.59471	1.01326	2.26056	4.09343	3.26648	1.93504	2.02419	1.90418	1.33707	2.91169	3.8227	1.81858
AT1G17070	2743	4.92581	7.42334	7.91335	3.24008	3.0793	4.4045	5.68703	3.92882	6.91106	5.64268	5.89264	8.49128	5.98443	5.83865	8.20017	10.7559	19.406	17.6999	10.8534	9.30455	8.60558	13.6669	10.3228	13.6834	6.20477	4.07023	4.5718	4.60373	4.04308	3.10771	3.90139	4.08077	4.48506	3.45484	3.15548	3.07163	7.12089	5.60748	4.35136	7.14314	10.6104	12.2219	7.24725	7.0499	7.55475	7.53633	6.91156	9.71414
AT1G17080	863	100.875	95.2592	111.43	131.798	190.528	194.117	84.8504	74.8403	57.7636	95.9131	106.573	78.3341	118.236	79.394	71.8203	159.306	107.829	88.5693	142.878	144.277	130.284	96.1525	89.5358	92.4721	71.8881	81.7979	82.7371	47.9799	49.5832	56.8687	52.2777	50.1754	49.6093	78.9886	87.9374	78.1042	168.559	107.713	80.9665	145.707	180.186	130.722	126.321	151.64	128.524	88.8487	107.668	87.6208
AT1G17100	941	77.2459	184.254	58.3835	140.365	192.089	85.1732	134.181	109.85	111.323	210.109	89.0299	166.824	106.621	114.914	140.499	128.626	65.652	63.0487	87.2757	88.3386	116.58	136.078	151.122	116.264	74.5351	96.3439	86.707	51.984	39.4241	35.6201	63.4077	70.0159	50.901	204.964	131.485	176.091	70.0753	104.471	95.9239	141.657	105.454	127.916	86.7172	59.1953	73.1479	186.249	226.061	192.093
AT1G17110	3320	13.3425	16.4773	13.9377	15.7201	15.8867	17.8377	17.7996	13.9998	21.1057	13.8644	17.3141	18.5085	15.9406	14.7619	13.6253	14.896	19.1151	14.3259	16.4569	17.7099	13.5089	26.3577	29.2251	21.5407	13.8496	13.9835	14.5188	7.7674	6.73994	6.90512	8.88159	8.51761	8.64635	16.3155	13.3845	16.0727	8.16144	10.4745	10.5107	17.1837	19.7313	16.6373	7.82266	7.98601	7.91908	18.3572	20.1057	15.0756
AT1G17120	2128	44.8475	23.9932	40.9991	60.4256	55.481	39.7926	38.8953	23.461	40.9786	31.8766	48.7298	36.7512	21.4757	26.426	23.489	14.7167	18.1978	13.4289	16.5629	15.1881	17.6898	30.8292	31.8163	34.8309	12.7064	13.6144	16.7584	6.9649	6.08782	6.53382	6.91022	5.12171	9.09585	14.0684	17.3955	17.1572	3.89929	5.34248	4.79095	9.46638	9.07447	8.40216	4.52019	3.6578	3.94672	11.5721	11.348	10.3218
AT1G17130	1392	35.0787	42.465	36.4456	22.822	15.6417	18.4434	26.7639	39.2362	36.6188	40.4157	40.8046	36.7298	35.6608	35.8136	35.9085	52.119	73.3638	56.6153	42.6103	42.3248	33.1121	52.879	46.8306	53.9277	55.9079	44.9761	46.0019	29.8894	26.7214	29.3709	30.4196	31.6011	23.0967	38.0625	28.7583	44.3871	51.5915	48.0426	42.3964	86.7165	88.2793	91.6713	48.3713	54.6949	47.5466	69.2243	69.0817	78.8968
AT1G17140	1497	160.978	122.621	175.628	97.7062	100.809	102.322	152.63	156.172	191.17	120.565	181.044	175.954	63.8628	84.9432	77.7983	54.3597	69.0399	75.6968	55.775	57.7595	51.7033	106.43	101.299	116.979	32.6406	34.1274	30.0003	14.8288	16.6522	15.4245	14.2458	18.2342	15.0118	15.3225	14.3515	24.3891	6.96538	12.0617	14.2298	13.6142	13.8252	14.6453	8.56733	7.14945	6.03717	22.1165	22.006	16.3563
AT1G17145	1671	16.1717	9.7758	22.506	10.694	8.87392	8.90854	25.3704	28.7366	14.286	11.3568	15.6675	8.55587	13.5959	13.2595	12.8626	10.4924	17.3229	9.64552	15.154	15.9874	8.7732	20.9852	23.196	26.7132	8.29611	5.79337	6.66047	8.67085	8.22263	8.86555	13.8682	10.6944	10.111	4.83344	6.24353	5.04218	6.54769	5.20275	5.45638	7.29913	7.68573	5.66848	6.04424	5.82271	5.62705	9.46318	9.01605	7.32657
AT1G17160	1504	12.9638	11.6696	11.9711	10.3726	6.98884	11.8342	13.3006	16.2318	14.9386	12.4389	10.8984	19.2006	10.0413	11.2891	12.4629	9.00438	11.0656	10.9138	10.1627	11.736	13.4646	14.8434	15.7307	15.5089	24.7315	21.7531	21.9395	73.6664	64.08	64.0523	40.491	47.7236	37.5183	16.3252	15.1068	29.8776	31.3936	25.7897	27.6108	16.8994	18.5526	16.9123	35.8153	43.2631	35.4475	24.7516	25.2107	27.5327
AT1G17170	1201	38.9485	98.1204	172.609	24.011	25.1622	48.3218	27.6584	50.0543	30.6334	120.246	101.886	33.505	95.8949	93.3454	25.8039	59.8036	56.5616	33.0154	100.103	118.668	46.033	81.7181	104.575	75.8132	53.1422	68.2499	63.1721	136.413	170.953	171.794	88.528	111.434	69.6563	137.189	120.072	72.4924	125.401	91.3202	64.7364	130.712	137.784	77.7159	196.758	295.599	131.879	194.137	261.752	184.087
AT1G17180	1016	195.272	160.706	983.761	171.787	114.726	253.114	136.198	214.017	159.91	177.378	497.548	80.5163	165.316	336.716	150.052	109.134	233.726	85.84	526.426	640.102	102.227	250.201	396.365	269.786	139.552	153.565	149.89	341.409	518.631	556.849	112.301	135.493	128.999	108.643	271.244	66.3424	116.723	111.898	112.012	84.8853	195.156	78.6683	164.261	689.63	113.483	227.785	358.511	222.214
AT1G17190	1065	111.612	62.5663	105.621	55.3085	67.8541	63.6083	83.5765	123.08	86.0995	72.4133	117.996	64.8099	79.2867	104.587	78.6142	36.5586	58.2512	29.7108	40.592	42.2181	41.0625	18.6878	21.5061	18.4553	110.449	106.69	103.4	194.46	227.71	252.404	136.99	175.911	135.848	56.0185	101.953	97.5721	51.505	71.5849	81.3308	33.5445	62.6375	44.6695	41.8478	73.6583	56.7451	22.1945	22.5393	21.9767
AT1G17200	920	21.286	26.9228	21.582	48.5074	54.6779	44.4381	29.3239	31.9541	17.2476	18.7256	20.5385	34.4763	20.1266	22.3818	24.1773	18.926	5.84224	8.06098	11.2825	12.5745	9.85797	31.8202	25.8531	19.6909	121.441	112.215	115.522	56.9272	64.2196	62.611	60.1688	46.1062	54.2024	117.639	136.418	149.583	43.0209	53.0641	51.5343	70.9059	81.7491	68.1367	39.5563	40.4525	44.3547	159.616	197.686	213.308
AT1G17210	3499	13.5887	16.5246	14.7876	7.51198	8.74397	9.557	15.4204	18.7311	15.2904	15.1938	19.9418	15.9651	10.0959	10.1523	11.2855	13.581	19.7104	19.3863	10.0731	12.9182	9.12518	24.0463	19.3858	15.7351	15.8477	18.0947	17.92	13.0305	10.1537	9.83963	15.3362	15.5744	15.3298	20.7438	18.9061	24.8824	10.5771	11.4676	14.6397	22.8489	23.8446	21.7478	12.5999	12.0961	12.3145	25.5387	29.3162	27.0651
AT1G17220	3792	160.274	163.518	154.577	80.2114	74.1	74.8439	126.318	109.851	163.456	176.437	215.438	208.613	106.145	92.6306	95.5665	94.6729	123.708	124.123	56.7314	52.681	48.6859	281.922	223.781	232.372	113.728	120.025	121.411	48.7958	35.7683	35.9682	49.4989	42.6988	54.8509	101.725	93.0756	155.534	22.0757	41.7971	47.6952	72.2149	72.6584	63.5421	30.8203	22.8682	26.9631	182.659	159.873	139.968
AT1G17280	1352	13.6623	13.3749	20.8466	7.69254	8.88522	9.25519	11.9453	19.5207	12.2558	12.6427	18.2697	11.415	15.3468	15.5865	15.8975	14.7568	14.2256	13.6766	18.7295	19.3186	11.6702	15.8891	15.5446	10.0712	35.3291	38.8851	35.4787	57.8604	62.0653	70.9473	41.6266	48.5136	43.071	36.9584	41.4414	33.2366	60.2328	48.4747	48.1262	49.4718	51.4594	45.1844	64.8616	63.9594	61.5123	41.6669	44.1469	40.7487
AT1G17285	622	5.49941	11.238	7.1689	6.84031	3.62123	4.16222	3.54065	3.65377	2.70912	8.22255	6.9541	5.02328	4.85597	11.2286	6.02708	3.11038	4.4768	4.61023	5.86827	6.71096	7.39033	7.44916	4.65346	5.9011	7.50271	5.11222	7.30854	3.09877	3.78687	3.72561	1.85665	1.73646	2.10976	9.52234	9.69119	4.51527	5.43058	6.451	7.72905	5.94598	8.16994	3.93542	3.35066	2.933	4.84333	6.88534	4.51981	8.10469
AT1G17290	2378	61.3139	52.5906	99.3817	34.6306	33.625	45.7703	62.7438	75.1301	60.2908	57.3338	59.355	70.6326	85.9283	83.8055	77.4572	64.119	89.7018	75.5125	68.9279	65.951	45.6617	122.22	136.007	128.859	67.1847	57.1419	61.9969	98.7726	87.7426	85.3023	89.4538	92.6562	79.8095	64.7583	76.7936	81.4912	83.0343	88.3047	92.891	85.9361	94.9201	79.5296	109.349	116.507	97.3165	121.392	116.525	144.607
AT1G17330	1140	21.979	20.6608	24.7971	13.1041	9.22037	12.3957	13.6838	20.7072	19.3389	24.2026	18.3722	19.4346	16.1273	10.3516	8.76923	25.2439	21.6426	16.7404	14.208	13.9141	14.2764	38.7962	35.3252	43.7259	11.9196	9.79354	11.8942	8.97837	9.29775	10.1637	10.8055	7.66564	10.5039	8.97408	7.99927	14.7816	7.53632	4.10638	11.3425	12.7698	15.8854	15.3106	6.89078	8.21481	6.80667	21.8902	22.8902	25.9005
AT1G17340	3133	5.48633	5.35948	6.87458	4.19477	5.93116	5.7499	9.25526	11.3722	10.0846	5.02619	8.97396	10.547	8.88616	7.30264	6.14238	5.32602	8.45381	5.23917	6.40771	5.29129	5.39301	9.47838	7.47122	6.08453	8.14858	9.02167	8.68084	4.96406	4.91811	5.23039	5.06217	7.52167	4.81682	12.546	12.2101	6.27497	3.86725	7.89782	7.72522	8.38884	9.61399	8.15275	3.78659	3.9596	3.87536	8.46463	10.4458	7.01081
AT1G17350	1185	13.0619	10.1946	13.2057	6.22343	6.01908	6.09903	8.51797	21.22	8.295	11.3578	8.9333	14.9412	5.65185	9.65365	8.22531	8.77534	5.68335	6.34176	6.35296	4.42835	3.87914	12.5299	16.0361	18.7846	16.2158	13.4169	15.0803	9.14221	9.11032	9.77775	12.2793	10.6889	10.5203	9.90557	10.9563	18.9603	4.39965	6.77219	10.2822	9.42944	6.86137	7.45441	5.68209	4.51592	4.23706	15.9158	15.8162	15.801
AT1G17360	3934	18.8465	21.0515	28.1655	9.37311	12.0235	14.6698	19.9665	21.5237	25.129	13.9927	21.5561	27.6053	20.6631	21.7019	24.5857	7.13079	9.03706	8.97322	6.3788	5.48721	6.97927	9.82374	12.6038	8.00588	15.5956	17.8362	18.1102	9.07239	9.35527	9.29859	8.25863	11.581	9.88205	17.3277	21.1374	21.4171	2.38921	16.8293	23.64	9.58113	6.34127	6.22224	4.68642	2.7824	3.01668	8.66719	8.31894	6.13252
AT1G17370	1878	16.3473	21.2804	16.9341	15.3049	13.3929	12.2346	23.9421	24.4761	19.5156	14.2617	20.2441	33.1233	19.7193	21.4801	21.6919	21.5691	21.6892	24.3781	23.566	20.0677	21.1693	33.7556	32.5671	26.8581	45.7518	49.5162	47.2019	94.4571	70.7068	72.0088	79.6129	111.365	62.9757	68.3521	63.2075	53.837	104.985	84.7515	85.4473	77.558	67.0574	68.2314	126.426	120.586	116.469	82.5346	84.9439	89.924
AT1G17430	1258	13.7994	9.84458	15.1145	31.5662	34.4664	33.8704	10.212	6.64346	19.6458	7.81008	13.0295	14.5258	7.72485	14.8367	8.94001	4.13306	2.98563	1.80785	4.26155	4.07657	3.65404	6.78031	4.30157	4.51775	10.256	9.54895	8.16175	5.97007	6.63128	8.28933	4.71238	4.527	4.95491	6.76266	7.31037	4.46502	1.22579	6.37921	5.66639	2.62715	2.42371	1.86121	2.29387	2.90036	1.45134	4.84466	4.75602	6.2971
AT1G17440	2647	9.27201	10.1611	10.2345	4.03625	5.81467	5.90906	9.01325	5.89924	12.7319	7.06764	8.98752	11.6608	6.15186	5.64097	7.36456	7.2175	12.9417	7.02293	7.02399	5.40673	5.069	17.0667	12.1234	11.0038	14.2596	13.0273	12.7619	5.9257	6.08064	5.37779	7.24228	7.86403	5.26742	16.2734	16.554	20.1592	4.99341	8.8426	10.584	13.7937	14.1367	13.1878	6.41991	6.06501	6.27679	18.7618	20.9148	17.8203
AT1G17450	5262	3.41283	2.52684	4.66873	2.74912	2.46129	2.419	5.54547	3.69203	5.84427	2.91587	3.09338	3.70664	2.44576	3.13513	2.42229	3.90645	5.26723	3.5892	3.01311	2.92379	2.43186	7.90481	8.0836	6.68293	3.46921	2.67233	2.90454	2.70299	1.86513	1.54136	3.05792	1.97796	3.36671	2.6605	3.99476	2.66866	1.74437	1.90637	1.59096	3.97783	4.45995	3.09452	2.16314	1.80283	2.22065	6.74588	6.26054	7.80104
AT1G17455	1057	49.1089	17.3234	38.1265	28.0872	14.9166	22.2477	49.1364	61.2429	33.7439	16.2985	27.5685	17.288	13.2937	11.7341	13.7138	23.5655	18.012	14.6872	20.2877	21.7766	21.0393	26.8989	39.0515	37.1899	11.1674	10.1615	9.4172	9.43188	12.0706	11.7448	11.217	4.45892	9.0009	6.52043	4.67927	5.31409	6.87763	2.53076	4.07771	8.26349	7.43003	5.63854	5.30848	3.10671	4.57742	7.09053	8.25195	9.87919
AT1G17470	1602	42.918	49.2769	34.2414	23.0764	14.6458	18.9885	33.3367	49.3318	37.4285	68.4713	51.6558	45.272	43.2003	32.6222	38.2217	49.2118	39.1697	24.3191	27.8397	29.4808	29.392	89.6597	58.2096	75.4614	56.4615	45.8731	52.0561	35.2645	24.5664	24.0742	40.5611	33.8943	32.6634	58.8861	50.3629	63.1123	23.9727	29.2214	24.8352	62.9711	51.042	55.5389	31.5228	23.383	26.3839	97.114	88.0142	102.495
AT1G17490	721	41.2753	45.3131	64.2959	32.9149	27.0747	32.1667	34.6175	38.13	37.1993	42.0011	26.9966	26.0012	31.3279	25.052	35.01	45.1129	27.4837	17.006	35.5957	36.3911	37.5642	32.8619	28.276	40.8908	32.9337	27.8337	31.525	38.5321	41.6529	43.734	38.8683	34.3185	32.9887	27.0343	18.8647	15.5811	62.5333	40.8116	39.7767	36.125	36.7784	43.5452	61.1469	46.3884	61.9147	40.4371	38.1922	42.9499
AT1G17500	4537	9.33002	6.01196	9.6613	19.2556	18.9893	19.6864	14.6431	6.14024	15.011	5.39903	10.7129	9.09874	7.72825	8.20118	6.8306	4.18422	6.40865	3.66147	5.07847	3.6013	4.49084	12.0924	12.7593	10.5693	6.50428	6.68153	7.16922	3.5451	3.05007	3.52061	2.90173	1.90448	3.07315	5.03198	7.86948	4.33314	1.00346	2.211	2.35673	4.09316	4.45987	3.26061	1.73143	1.39395	1.1469	8.4229	8.80212	6.90477
AT1G17510	667	10.8978	7.17638	8.95569	9.21385	7.59806	5.33694	7.97929	10.2218	12.6317	7.66781	10.41	3.97462	5.3159	5.41604	9.36743	5.61978	2.42719	3.85445	3.93326	6.43701	5.40163	16.8929	11.8865	14.7338	30.867	24.79	28.3194	35.7726	32.2239	30.896	28.2794	20.7566	20.412	29.223	22.5934	46.317	33.1374	29.0762	23.8596	25.9545	28.6742	16.9135	25.9582	24.7985	28.1943	52.8482	60.5213	65.8616
AT1G17520	1375	10.6972	10.1673	12.3599	5.08842	6.00641	7.84515	6.94053	10.0236	7.96579	9.20108	14.4044	9.36483	8.30912	9.54575	9.08811	6.50748	12.4334	13.0164	9.53994	11.1023	6.41517	10.4155	14.0032	14.8111	12.8771	10.5351	10.1464	8.1206	8.63658	8.54702	9.68665	7.49808	8.5894	9.24168	6.18248	6.12763	8.01064	8.26822	8.2586	13.5059	13.7752	13.2357	8.86111	7.42999	7.7015	16.7713	16.3568	14.9269
AT1G17530	1220	24.393	34.564	30.481	16.1972	12.0005	14.6775	37.3064	32.0286	25.5523	39.8255	27.0574	32.9832	25.4033	18.1612	18.8466	30.9228	30.7332	27.8813	26.7397	28.4473	26.6805	34.8712	35.3813	32.124	14.4006	17.8393	16.9604	11.8762	8.68807	11.3289	20.0046	15.4527	19.7647	19.9489	15.8996	29.9266	9.81084	5.48159	7.26963	25.5418	26.2795	24.6877	9.7241	7.47675	9.42825	28.2857	31.9066	30.9905
AT1G17550	2642	21.6217	37.3278	27.8321	13.6347	9.37791	12.7387	11.0448	12.5978	14.6163	29.1391	28.6508	28.7054	18.9876	14.9951	16.7435	20.0459	20.6135	20.8841	13.3406	16.3863	10.9096	18.0954	22.054	15.8647	18.8064	21.5036	20.2916	2.66658	3.52899	4.51086	5.30357	5.0544	5.2153	21.2769	16.3805	18.0713	4.14125	12.6562	10.3217	20.7892	18.4649	20.1817	2.60923	2.4398	3.48987	16.0853	14.6517	14.0379
AT1G17580	5142	5.80416	5.91042	7.52649	3.58555	4.63593	4.51035	10.4575	7.59916	9.58544	6.70072	8.8326	9.92477	6.46141	5.73747	5.10344	4.86768	7.24144	5.11522	4.85806	4.96351	3.14097	15.9328	14.6355	14.1153	4.43104	4.10891	4.19173	5.62262	4.17995	4.21695	6.52806	4.60202	5.90164	4.79595	7.37942	6.00806	2.52767	3.90171	4.52963	3.84112	5.69605	3.39442	3.67898	3.66616	3.01812	9.46603	9.47679	9.17356
AT1G17620	1468	41.4181	66.4035	63.8449	198.049	278.865	297.967	144.019	30.7627	140.805	45.5663	67.6917	65.5287	80.6899	81.5355	74.398	50.5739	51.0384	51.3941	193.863	250.144	228.925	34.6471	52.5501	30.8912	49.3671	50.5899	53.4442	16.5253	17.3823	17.9843	17.202	18.3937	16.7609	51.8638	71.4902	53.568	43.6683	28.6999	25.9164	56.0152	65.8343	66.4084	42.2632	60.0653	48.1321	38.655	54.8987	44.642
AT1G17640	1556	7.08967	6.05484	7.78609	2.61284	3.37764	2.35707	4.48194	7.1615	3.70008	3.80589	9.36371	6.20661	7.08938	5.4172	7.7097	5.05112	6.49239	5.14742	4.17845	4.90544	1.11782	10.5575	7.52164	10.5771	4.05768	2.72476	3.07265	2.64828	1.82914	2.02117	3.71092	2.58725	1.26504	2.3531	1.73833	3.60989	2.17083	4.72769	3.56906	2.73086	3.80029	3.5567	3.09093	2.50122	2.34677	6.35161	6.34684	5.0911
AT1G17650	1412	37.3072	37.5588	36.406	15.7357	17.4141	10.5426	31.4538	55.866	25.0612	43.2748	42.0001	53.2414	29.3894	38.3764	40.7098	29.2014	25.3618	31.3031	15.1871	12.6696	14.8698	31.099	31.9962	29.9361	83.3059	81.6219	91.5887	62.5094	47.2643	45.0149	85.3861	85.2549	69.935	88.6985	84.7793	119.341	40.0957	65.3597	72.2036	67.2649	56.2089	72.2078	39.1707	36.0903	42.3474	65.1524	62.7938	74.4641
AT1G17680	3214	13.6761	11.0398	12.1723	7.29557	6.6577	6.10843	7.02346	10.1276	9.04402	11.7253	13.1748	11.2533	9.80628	9.1043	7.62055	11.3241	13.0764	8.5529	7.73679	8.31207	8.27219	24.0161	26.3908	16.7252	6.79017	7.34324	7.29152	3.78431	3.35897	3.7853	5.70113	3.42165	5.10372	7.47189	5.55443	6.11682	2.99298	5.8261	5.13211	9.25468	9.22796	8.51022	2.79331	2.57321	2.98239	13.0432	12.2011	12.772
AT1G17690	2645	12.6415	14.3052	12.8506	9.65143	7.94799	6.23979	14.0852	12.3063	11.0427	15.2654	14.3737	20.8334	12.462	13.3392	18.7088	27.8861	36.7244	33.4963	23.8048	21.3727	22.9217	51.4776	45.8659	51.1213	14.2185	9.83127	11.0233	15.5793	10.4636	9.60599	13.9425	11.7678	8.62029	15.0235	12.0085	20.1744	20.3219	19.9741	13.9451	27.3107	29.3078	28.1258	27.9417	26.5315	24.9881	34.1892	28.9431	33.081
AT1G17710	1250	4.78888	11.9742	6.73065	3.63065	7.80833	2.6752	1.17455	21.3482	1.79741	18.1966	44.8936	53.1729	34.8792	34.0057	64.3801	12.9622	12.0708	13.527	7.57388	10.686	19.0829	2.5273	6.14128	3.22055	2.96472	6.16175	5.32969	7.81608	7.14481	6.09126	6.22073	17.5169	4.46172	9.90739	25.7191	6.74039	17.3297	41.1952	37.9293	9.06501	8.42639	7.49249	18.2119	13.5244	18.7691	1.51541	3.97911	1.72838
AT1G17720	2621	15.2043	17.9148	16.3066	8.47724	5.37105	7.57277	9.87289	13.2022	12.2689	15.662	16.5465	17.1589	10.9227	9.37237	9.24934	16.6542	21.0752	17.3165	13.317	15.4255	10.4756	19.7671	19.3018	18.9282	44.4601	39.6582	44.1679	11.1068	9.66077	9.25188	17.0957	11.6883	12.8298	48.0307	43.1665	54.6483	13.7	18.3709	20.0815	54.371	57.2134	52.5437	11.0099	11.6471	12.504	43.0493	47.5526	45.4736
AT1G17730	1027	32.058	26.4112	30.3108	28.3553	26.1355	22.1624	25.9113	40.9029	34.4562	28.0451	27.8196	17.9774	36.5708	32.244	34.0693	25.7844	23.015	14.1534	23.1017	29.3804	18.9925	22.3528	24.7525	27.6696	48.7811	54.0115	54.7194	72.0936	82.3751	91.465	52.7755	73.2355	56.8607	41.7334	49.2883	54.6932	82.1539	63.1637	74.413	44.6698	51.1004	52.7474	66.3431	75.0811	73.4226	41.5405	46.3957	40.6711
AT1G17745	2436	95.9068	100.962	168.37	37.2216	26.7373	30.3331	50.1752	74.0937	53.8402	94.5888	105.463	89.3952	66.7394	100.594	62.1729	94.7076	108.7	93.3203	70.3772	71.4307	43.3505	70.3324	95.056	83.9415	20.6785	19.348	19.9484	59.7515	48.8298	43.2834	41.5603	44.4592	42.2878	9.50457	14.5299	6.91748	30.8373	22.2369	19.9733	28.5233	30.4948	26.9564	60.9412	61.1105	42.9465	22.6522	25.5968	26.0156
AT1G17760	2652	8.41614	8.2797	7.5504	5.3121	5.30827	6.14197	6.02057	10.9193	10.484	6.44531	9.65732	10.889	7.37822	5.90278	7.35067	6.65676	11.1103	8.2774	7.56989	7.42023	6.27746	19.5758	13.5716	12.9922	7.29752	7.24741	7.41811	5.68898	4.69991	4.55626	8.04148	5.40559	7.11307	8.73044	8.8879	6.35406	4.43022	4.53905	7.50112	10.4444	10.5564	9.35052	4.71518	3.7147	4.19959	15.4035	14.5693	17.3794
AT1G17780	1458	31.6725	24.9614	40.5662	29.1167	23.4304	24.1933	39.0208	33.5884	28.9898	27.0473	29.1205	31.8201	27.4714	19.8217	24.8552	45.3642	57.0291	50.0511	53.1988	55.7053	58.0286	33.8013	39.9634	43.0408	7.6253	10.0808	10.9127	3.41889	2.55791	3.51936	3.74913	4.71416	3.03766	10.3405	10.3359	9.63133	8.91444	7.33886	7.44736	24.1249	23.1937	22.6286	5.93764	5.67235	7.63876	15.0258	16.4145	15.0651
AT1G17790	2009	4.76743	5.33248	6.99364	1.55306	1.77516	3.06055	4.29348	5.65616	5.66164	4.08661	5.32593	8.34175	2.61468	3.11681	5.84688	3.91217	5.41525	4.52817	4.25826	4.6898	3.27754	4.92712	4.69808	5.42212	4.3725	5.45179	5.03272	4.36693	4.10354	4.24313	4.40705	4.39872	4.81732	4.66349	4.03908	8.38774	3.43579	1.66439	2.92932	5.24856	5.15092	5.72133	4.46874	3.69285	4.22594	5.20638	5.66922	5.01853
AT1G17840	3207	33.4383	38.4275	44.7031	34.3463	42.7257	32.1561	43.6062	38.9759	40.8088	33.0705	46.8869	65.7188	16.789	19.0369	18.4695	31.2564	24.9378	30.0005	16.1831	14.3176	19.2535	44.4267	38.7309	40.2798	36.1649	37.0387	34.9486	15.2117	14.0773	13.8065	21.3659	25.351	19.948	39.2207	53.8823	38.5325	13.6008	17.3079	20.3665	37.8356	31.9218	27.2789	17.9462	12.4011	11.9271	37.5971	35.9415	38.3995
AT1G17850	1778	9.57122	4.95697	11.6878	7.01933	3.06148	4.67157	10.2187	9.85454	6.47618	6.2072	8.19456	6.81619	3.24982	4.33446	7.0282	2.65226	3.64215	4.61595	2.43782	3.01848	2.79499	19.4262	18.8981	14.1844	15.1305	9.73692	10.4033	5.53238	4.41588	3.11869	5.80234	4.85976	3.96707	8.54002	8.51917	12.6366	1.28029	7.14641	7.97173	4.77978	3.94938	8.08082	1.8935	1.57329	2.00241	23.0217	19.4606	18.8343
AT1G17870	1856	2.21161	3.02931	5.71162	4.89043	4.24753	10.9847	6.82281	22.5543	2.72371	3.1182	2.6985	5.2544	155.379	134.56	119.979	267.305	300.166	254.343	180.008	215.073	174.977	54.8648	44.2766	32.918	1.7009	3.88338	4.39186	7.62752	21.3101	25.1496	13.8547	28.8854	7.68908	4.29364	2.1652	4.53959	674.923	411.485	342.804	427.661	367.637	310.107	847.965	699.719	716.691	39.804	36.6252	32.3994
AT1G17880	803	164.535	242.696	242.551	78.4174	64.7484	70.1228	132.1	157.669	125.733	186.381	167.41	322.836	112.025	128.664	205.727	104.954	109.999	226.331	80.8253	79.1624	73.7998	212.706	173.332	242.261	449.712	354.631	375.979	167.689	112.198	102.756	233.556	201.025	140.542	508.002	453.196	605.068	151.342	291.487	327.421	426.667	386.838	418.155	161.913	115.261	148.928	601.54	542.569	608.055
AT1G17890	1409	41.9385	26.2069	37.2001	18.5876	17.7176	19.2927	28.6552	35.7451	24.118	24.9312	29.9716	32.322	22.7414	24.015	34.7657	21.111	30.3794	31.5803	22.4243	25.8164	21.8672	27.8768	24.0259	25.1259	67.3126	56.6702	61.6342	103.586	88.1127	79.0612	58.302	67.1784	50.1764	52.2777	55.8354	59.7976	81.0918	80.6871	69.7101	55.9593	57.0499	58.841	78.3945	90.4611	80.4694	52.5486	47.8351	48.8114
AT1G17930	1993	7.80927	7.7389	8.35843	3.98497	3.86137	3.68049	4.51212	7.83506	9.30044	4.65967	9.9949	6.36592	4.94189	6.28366	6.77162	6.61307	7.63572	6.84678	6.98237	5.3857	5.2363	12.2582	11.4922	8.91139	8.26425	6.02738	5.89898	3.33484	3.44707	3.23904	5.09914	3.59649	4.27985	5.13319	3.95518	5.63672	3.05808	6.71102	5.69773	7.14639	5.51679	6.88868	3.61978	3.29532	3.38957	8.26485	7.1615	9.7563
AT1G17940	1841	11.6127	5.11751	9.73403	10.8877	9.68578	8.2031	8.47339	8.52178	6.86476	8.2611	7.60499	5.96579	4.85058	4.90562	6.78769	8.73538	8.44203	6.28415	7.12516	7.19079	7.22075	13.2131	14.8335	12.7986	7.38093	6.75532	7.02462	6.1734	4.26477	4.58538	4.76739	4.96013	5.16782	5.79099	5.75095	6.10211	4.18807	2.54279	4.18714	7.69369	7.67864	6.93715	6.35692	4.75653	6.0496	7.82882	7.87025	8.21474
AT1G17970	1693	24.5485	22.4839	24.3504	20.0489	16.4085	15.8015	24.8239	27.4105	20.6528	22.4184	19.6324	16.8894	22.7274	18.8484	19.486	8.71338	8.72102	6.13263	8.62389	8.4534	7.70521	10.263	9.8863	11.8892	13.7012	11.8118	12.8238	16.2134	17.5069	15.8875	17.0986	18.5591	16.5681	9.8593	9.95113	8.29443	4.2072	11.8503	10.4282	6.0423	5.3483	3.5832	5.871	6.75278	5.01472	9.53479	8.04732	7.86943
AT1G17980	2709	19.0982	20.3619	17.9509	10.4007	9.90814	9.71594	15.9203	16.5349	18.2461	17.1405	18.5721	16.1821	17.8393	14.3575	13.1004	10.1321	11.6893	10.4758	11.3686	10.654	9.03461	27.638	29.8704	28.8467	14.0853	11.4249	12.2963	11.0649	7.60798	7.60711	10.9416	9.78629	8.90105	9.58031	12.0101	10.3673	6.15312	9.13395	10.097	10.1956	12.6876	9.90022	7.81164	8.03629	7.17779	21.6159	20.5692	27.6473
AT1G18030	1435	10.4883	11.8601	12.4294	10.1466	9.15611	5.03648	8.05714	7.40775	7.63272	12.3804	18.8787	10.9527	21.8718	9.90185	9.40476	13.6504	9.97309	7.51085	9.77695	7.89549	6.14694	21.3544	30.7818	20.2151	7.84317	6.00752	5.24339	6.02106	6.08692	5.2483	6.38447	6.1582	4.91529	6.07861	4.68533	3.91428	4.4519	7.45648	5.71836	7.73184	7.01813	7.63904	4.13359	4.57671	3.68975	9.2403	11.403	8.28058
AT1G18060	1191	243.838	156.167	209.732	146.784	138.214	139.027	194.002	449.347	237.221	201.151	231.669	123.539	112.798	134.875	143.323	105.281	101.567	97.0549	63.2095	76.0041	108.59	92.7489	66.1457	85.5959	150.969	181.669	169.062	168.642	167.197	174.557	176.151	156.888	216.921	136.714	165.593	106.114	95.1333	65.6962	75.0928	136.17	97.6699	151.733	80.6292	60.6578	82.9346	73.3004	69.5432	86.4675
AT1G18070	2254	211.968	131.631	151.693	61.62	40.0549	37.9989	92.4132	107.918	93.0128	210.305	199.83	154.497	110.872	130.353	120.859	164.476	220.302	167.405	78.0335	80.2144	112.938	286.339	231.76	395.866	97.5524	84.1739	89.6789	43.4636	31.4371	29.8515	53.7627	50.3143	44.9746	92.8782	75.0525	110.894	47.3358	68.5368	73.3263	133.534	121.949	127.297	52.4193	36.0441	46.6572	143.818	126.261	163.585
AT1G18080	1449	515.455	597.341	508.863	232.031	117.232	154.25	386.046	321.831	339.669	534.46	497.416	820.178	247.51	354.352	495.534	321.191	273.241	326.329	159.8	172.516	157.076	513.076	428.519	591.85	497.965	379.694	410.28	392.266	254.941	229.38	462.786	358.943	339.388	621.237	509.767	680.319	242.134	420.913	481.879	384.703	352.681	405.438	235.108	193.47	232.287	585.666	541.808	681.89
AT1G18090	1975	3.33403	5.2704	6.13426	3.63831	3.61145	3.33171	3.71693	3.71196	2.5596	4.70214	8.5875	12.4644	4.92043	4.45084	7.71914	3.97951	3.93463	3.90519	2.88771	2.41546	2.39039	15.729	18.861	14.2083	4.72576	2.50448	3.05574	7.57177	5.11834	4.98665	5.06765	5.31961	3.40526	3.70777	3.99122	7.11011	2.37953	3.04748	4.74242	2.39056	1.91807	1.99383	3.73395	3.5101	2.95824	6.25513	5.47483	7.65739
AT1G18150	2239	23.7565	14.5577	24.9882	14.3575	12.994	18.1632	19.3442	20.3988	21.8881	12.5634	18.1494	14.9697	11.2612	12.4235	12.2785	16.6874	21.4026	18.4602	13.6022	16.8854	14.0384	18.1072	15.3443	16.8693	47.2026	42.4163	47.5377	15.614	13.5884	13.7135	15.5423	14.3403	13.9198	29.2429	35.1372	25.087	10.5276	16.7263	12.7718	42.1738	37.4695	33.5586	15.824	11.2442	13.8218	37.2253	37.5397	37.4714
AT1G18160	3720	19.6089	14.1949	19.4954	14.5635	14.5316	14.6728	22.1511	21.8751	21.0634	15.5936	22.2759	18.6817	9.77857	10.8116	10.3463	15.342	17.2164	10.3134	11.6517	13.0164	9.08402	37.7623	43.4371	28.4867	15.7549	15.2722	14.5799	13.7751	12.136	12.3698	14.7563	11.3234	15.6538	12.2163	11.239	16.6094	7.10621	8.80885	9.40282	11.1265	11.7232	9.81306	8.23129	7.58502	6.38044	19.5492	22.4782	16.7456
AT1G18170	1168	71.8977	72.5308	57.6974	47.1932	21.8555	36.5726	48.2378	57.243	65.5225	82.8513	67.6339	65.0933	62.0633	58.3526	56.4894	41.5131	35.3172	36.7419	24.8051	22.0556	29.2511	76.9044	59.2596	53.7273	35.6065	37.0251	35.7666	36.532	33.1905	37.9797	35.3307	39.8473	40.4467	20.1917	15.6812	36.068	25.902	33.7812	34.9859	17.3143	21.2792	17.9505	26.6279	24.1578	27.3556	35.327	37.0918	31.7536
AT1G18180	1199	6.20506	4.87935	6.66609	8.75301	8.29701	8.00709	8.26545	8.25439	8.08103	3.81657	10.0632	7.97564	8.10497	5.22241	6.04484	8.77372	9.23562	6.59759	7.89604	6.46549	12.5377	9.74875	5.87771	11.1589	5.60927	6.07023	6.73304	3.6031	3.27416	3.45128	2.69687	3.11192	3.96745	4.93986	5.73646	9.36946	5.02196	5.57759	4.56261	5.1847	6.78126	5.85839	4.67979	3.55026	3.95917	3.84664	4.32872	5.70602
AT1G18190	2295	18.221	12.5472	15.0303	8.93986	8.91474	8.46046	13.3544	13.097	17.6217	12.0809	21.9719	11.0565	7.78207	10.2315	8.49411	14.5942	19.0463	14.606	10.7355	7.17139	4.00591	22.1162	22.4823	22.4423	11.4828	10.4377	11.6798	4.11233	5.08889	4.07498	4.52878	5.47634	4.93173	8.77466	6.76841	8.56622	2.94363	5.24512	5.12854	8.81183	11.2725	10.2486	3.49273	4.13355	3.06287	13.5292	14.1344	11.9242
AT1G18210	1242	22.7216	25.7544	26.5541	20.8585	18.1353	20.9315	15.2198	16.6455	17.0723	24.599	21.4458	25.6905	15.7545	16.0943	23.141	20.6394	23.3064	22.7698	30.1233	30.44	20.6062	27.725	25.4326	21.8311	64.4283	56.4387	62.3488	62.2357	54.6029	51.5761	52.194	63.483	43.3197	84.1917	80.0189	72.3606	69.1148	57.614	58.1279	65.0042	91.5019	72.6654	60.409	78.2414	56.4495	99.0035	108.592	103.211
AT1G18250	1232	15.826	19.2413	13.8628	17.1139	12.9501	13.659	6.70338	5.058	12.8797	13.9834	9.42404	17.599	2.87801	6.84185	11.1573	1.86478	1.20894	2.2473	1.75911	2.1297	3.22695	4.78655	5.10738	8.36123	36.0964	26.3263	27.4831	10.5737	7.40852	7.12073	8.99874	6.69471	6.65721	28.4082	28.4786	59.2702	1.84769	10.3136	15.1377	4.2155	4.42474	5.61508	1.17114	1.97438	2.37115	16.7125	19.7181	18.9977
AT1G18260	2432	31.119	20.9316	24.2159	51.0841	67.6863	52.9596	58.0303	23.4222	50.8685	22.1365	34.4946	29.7436	21.5451	16.8346	19.2169	45.1943	62.0947	83.2685	45.1662	45.5574	39.335	39.0993	37.2053	35.1995	20.3739	24.0577	23.2362	19.1574	16.3034	15.8581	22.318	16.9166	17.8063	17.0478	17.4454	25.4058	34.9038	18.1487	16.4957	40.4124	52.5418	51.7258	27.2907	32.9559	34.7215	24.7552	24.6607	28.8715
AT1G18270	4607	10.2649	8.92215	10.4641	8.76321	7.86329	9.36582	11.4727	13.526	11.7349	9.46543	12.6503	12.1871	16.9319	15.5258	12.0432	6.19409	10.486	8.26337	11.8595	9.99255	6.68784	26.9489	27.8626	18.7871	6.70338	6.04318	6.46485	28.6079	21.3669	21.9883	20.5717	19.0752	19.5117	9.37341	8.7564	6.09615	6.79	8.56446	10.0753	4.74835	7.09956	4.98987	14.1629	17.3972	16.3279	12.1027	11.7039	14.5376
AT1G18330	1898	20.3201	5.60431	14.362	15.8411	11.4717	17.6754	18.0816	17.9609	20.1238	7.65845	11.8146	19.4051	39.4382	36.2265	28.3106	4.07725	8.46145	5.62655	5.22846	3.89585	5.89113	10.708	11.3381	13.3499	12.2214	7.66935	7.3092	7.94898	9.30755	9.68024	7.86929	6.72528	6.39541	5.39012	5.33394	1.47971	3.01771	11.2751	15.3285	4.76779	4.96536	3.5887	3.63203	2.24276	2.54918	2.82052	5.01331	3.41488
AT1G18335	1275	13.7496	10.5476	16.5627	10.6042	10.7468	6.59916	12.3788	19.9521	10.0223	12.984	18.4802	16.0401	9.57881	9.25555	6.46859	12.9925	12.9515	8.06562	9.39354	10.7571	10.1339	11.6454	14.1145	16.0656	10.3345	7.31562	8.17588	5.5777	6.46589	6.23147	7.91027	8.24019	7.07596	7.85496	7.27351	2.20274	5.29854	5.76964	5.26579	10.4302	8.6235	9.0985	4.90379	3.81559	4.94037	8.39741	7.40641	8.75488
AT1G18340	1272	7.46246	7.52617	11.7072	8.62233	10.477	8.3108	8.65678	7.60777	7.61726	5.92535	5.27974	11.8351	3.20047	5.96403	9.82401	3.70733	5.09099	3.96458	3.67661	8.15717	2.73479	12.1696	11.6744	9.12222	17.2648	10.4993	11.9538	11.4952	9.25877	8.58848	11.1973	11.5017	10.3166	11.9372	13.6092	22.0794	8.13974	12.0922	13.0978	9.40312	9.44285	7.19556	8.06622	6.59741	6.67446	15.5395	16.7746	16.9849
AT1G18360	1673	20.1905	7.99295	24.2392	19.4409	12.1169	15.0233	26.2177	28.2202	24.341	6.91856	12.8592	9.56433	7.30005	9.35694	5.52728	11.9254	13.6637	10.225	15.2722	16.0396	9.20827	9.3156	9.55315	8.42195	23.2998	18.7109	19.2548	26.9746	28.2168	30.4235	23.6076	24.2979	21.3744	8.68979	9.42339	10.0723	21.5069	11.992	10.6025	19.4254	17.286	17.8121	22.9981	20.7913	18.7708	16.4423	16.3732	16.3575
AT1G18400	1129	8.33192	9.21971	8.9424	14.4042	8.47893	8.12136	16.0929	19.3505	13.8059	12.2788	10.0822	9.89582	11.6317	9.70586	7.52647	11.1384	8.71844	2.27716	10.1031	14.1553	7.04269	31.0596	29.5387	27.3721	23.7067	13.6443	15.1341	127.099	81.1918	69.9333	110.744	66.706	48.8178	12.5907	19.5085	9.95038	25.7561	21.3243	15.858	16.7973	20.0502	4.99615	50.1254	58.4948	39.0547	58.9427	56.2508	51.6678
AT1G18440	1119	11.6925	11.5427	14.8116	6.506	4.52896	6.26595	9.02038	15.527	14.6823	12.0277	10.5792	15.061	8.91912	3.9816	9.82717	11.0218	7.87042	9.45515	6.11606	8.63301	5.55127	17.0331	13.7205	14.0729	26.249	21.2808	23.8846	29.9946	24.2946	21.9662	27.6583	34.6602	24.9202	23.0968	22.5835	15.059	24.6082	28.0888	28.8143	21.4479	21.5505	22.0654	26.6477	19.3465	23.9849	31.0595	28.4734	29.9262
AT1G18450	1721	44.2734	30.9035	40.2822	28.5128	22.4673	17.4875	46.814	44.3445	39.9809	41.0574	35.0544	33.3942	27.8516	25.6786	22.0734	26.6985	27.8822	21.6608	18.6904	22.5221	16.0982	46.9922	43.5086	64.8773	26.0793	25.9492	26.9153	24.5617	20.1304	19.5723	31.3146	22.422	31.4533	21.1498	21.1501	17.9509	15.7443	20.9835	20.2763	22.7701	22.0652	19.5416	15.0908	14.6285	15.6481	36.3701	35.6028	43.31
AT1G18460	2605	23.7015	36.5163	38.1102	42.5376	64.7044	60.7886	42.693	29.3808	47.2208	37.4579	46.6234	54.4099	61.1998	51.0326	57.3719	24.8795	28.2148	37.2371	32.9276	32.6887	35.6258	22.5565	28.4542	19.408	11.4863	14.4851	13.5093	7.67963	11.9806	12.4857	9.33919	10.0262	11.6492	24.9276	26.9075	20.4842	14.9399	20.5375	20.3957	14.2275	15.2868	17.5268	16.3701	17.7881	20.5708	9.92737	9.68516	8.01713
AT1G18470	2403	15.3736	10.6869	19.3264	35.0179	40.2271	34.1613	20.8498	14.1558	22.498	7.78528	11.6528	9.5745	15.1379	10.824	10.6085	11.7243	12.9623	6.04892	19.1294	18.5124	12.7701	15.8635	17.7535	10.0517	18.1065	17.5259	19.3743	12.5846	14.4172	15.2918	13.3922	10.4196	12.5602	15.1025	16.659	12.8562	12.3149	12.5235	13.7628	17.945	18.8788	13.5968	11.6084	12.7544	11.4349	20.4613	19.0487	22.1772
AT1G18480	1476	32.9664	31.6062	34.3144	13.8363	10.8093	13.4473	21.5106	16.5894	23.1183	31.4591	38.7908	50.3555	12.3671	14.6034	22.8588	44.6472	62.4321	72.5532	32.7665	27.9574	35.5204	69.4893	78.1847	83.668	19.8072	17.3304	17.5766	9.09592	6.98172	5.88752	10.1713	9.71248	9.44638	14.4461	8.74386	26.6388	16.0195	14.4987	11.6244	32.2008	30.9234	36.3411	13.0338	11.3712	14.1635	34.3163	33.7961	40.9847
AT1G18490	1684	11.832	14.167	12.4901	5.67065	6.35328	6.14941	5.55802	11.6236	8.83895	7.6726	9.32791	11.2448	8.88999	7.79419	8.31098	8.40093	6.07581	6.10669	5.68968	6.86969	5.01671	10.4429	8.96764	10.1247	11.4108	9.94474	10.7513	23.2464	22.4377	20.1498	17.9672	21.3987	16.0722	9.46435	9.82075	21.6808	11.7297	11.1194	12.3544	8.92497	9.82104	11.5654	12.8519	12.2777	11.872	12.4713	12.6706	12.6156
AT1G18500	2496	53.8927	52.083	48.9428	23.4855	19.6273	22.4731	46.1015	49.7846	39.4376	46.6968	54.132	78.6354	58.1901	66.0458	88.4142	42.776	62.5262	70.8333	34.0914	30.1503	33.4983	143.317	142.333	169.777	23.2608	18.345	18.4954	43.7763	35.506	33.9204	42.8438	38.7485	37.3939	18.2502	24.9244	40.5071	38.51	44.4764	47.5208	22.888	29.7987	31.553	41.4279	43.1231	46.3762	66.9169	64.2298	71.9871
AT1G18540	1543	903.984	810.306	1004.53	294.552	151.45	214.763	313.762	436.019	415.079	914.568	666.146	900.545	366.988	470.507	662.304	380.302	315.603	397.704	198.929	212.324	299.442	692.837	614.957	1131.54	528.651	372.041	419.065	160.063	109.401	98.37	200.731	133.761	124.912	430.616	341.279	640.694	103.936	237.943	306.785	315.318	299.759	336.319	87.5869	76.457	104.187	564.185	553.463	628.214
AT1G18580	2258	18.3302	13.5267	19.3007	47.3579	60.8488	57.0884	29.0972	10.9415	29.1666	10.1926	12.6531	14.047	6.80457	11.8923	15.0529	15.6902	17.0354	17.9108	17.3774	17.1131	18.1019	15.5764	17.6675	17.4615	14.5279	12.1421	13.2944	3.9148	3.47716	3.44535	5.04624	4.39199	3.77757	14.0215	15.2988	16.1694	7.90243	4.73873	6.167	20.561	19.7229	20.3145	7.80991	7.05601	8.44973	14.4074	14.3979	13.7143
AT1G18590	1499	82.321	42.3736	99.5678	54.7484	31.5547	36.4847	54.7265	46.7548	54.614	37.5308	48.6748	35.1817	13.4038	40.005	29.1771	10.809	11.3185	6.66246	13.6208	11.8547	12.7635	26.9758	39.9617	38.4671	31.3151	22.627	25.6205	105.215	68.3531	59.9594	36.6713	34.7166	32.6098	19.6125	17.8381	11.2415	4.21284	11.1533	10.2296	4.777	5.73229	2.62696	10.6949	11.1155	6.57722	13.2962	16.5426	16.0943
AT1G18600	1583	7.02277	5.99956	4.94275	7.227	4.98005	4.22488	8.81099	9.72543	6.29817	6.20662	6.32775	9.50998	4.31381	7.15045	7.26245	5.04135	6.70891	4.62238	4.2513	5.57517	4.78742	14.9009	10.5733	7.40484	17.4279	13.4807	14.6556	19.3974	19.4054	20.1807	18.8704	20.9652	16.8904	13.8098	13.7671	19.5158	20.2712	13.9412	18.4834	13.2226	13.7746	12.5723	23.3942	20.3599	22.3177	23.1001	22.4953	28.6608
AT1G18610	2423	5.294	6.96129	5.48618	1.95106	3.09864	2.40405	3.63563	6.41435	4.23064	7.72102	8.78488	10.9413	4.06487	4.27397	2.99124	5.09015	7.10915	4.93795	4.56634	4.08537	3.64047	11.3431	12.1535	8.79591	3.28552	3.64539	3.55821	1.50866	1.94423	2.63007	2.82792	2.22881	2.09866	6.35556	5.29453	6.95459	1.69712	2.20802	1.94989	5.48844	4.27082	3.6896	1.72027	1.00389	1.20564	6.90009	6.00958	5.79575
AT1G18620	3803	36.7428	32.1655	59.267	23.7179	33.6113	38.5192	43.5284	52.646	56.3093	25.0211	40.9755	36.4235	31.9759	24.6026	27.3384	15.9292	19.3949	12.0644	18.3559	19.757	12.0546	26.8867	30.5432	24.0043	16.205	20.4573	19.4759	10.5209	12.7227	12.8615	13.2398	12.3156	18.9353	18.3493	19.5082	14.0314	3.32109	8.2649	11.7259	10.9044	12.0504	6.74441	5.90173	5.37273	4.10478	12.2142	11.8657	9.27894
AT1G18630	867	21.1077	15.7741	17.4671	15.1583	10.1752	13.3128	18.4159	20.632	19.2737	22.6646	21.5314	20.9675	13.0262	14.5833	17.584	18.2699	24.2747	19.5026	13.9456	15.9568	7.16479	41.5386	36.2877	53.1242	15.6728	13.4478	14.7354	6.13271	5.32032	7.92297	8.52476	6.11559	8.32466	13.1661	9.00275	6.47865	10.1634	12.3415	10.8031	14.1586	18.01	17.0628	9.61527	7.15423	9.16053	37.6174	37.2482	34.8866
AT1G18650	1528	20.3156	20.9836	26.7045	17.635	19.9002	13.978	16.4547	22.8378	21.3207	12.1554	19.5921	19.2708	12.4619	11.8998	12.1036	2.53227	2.03426	2.9768	2.23949	2.26351	1.38222	4.75522	5.10631	6.04412	24.0736	22.29	23.7493	16.8768	16.507	13.8117	18.1892	19.9206	19.7527	20.5088	24.9848	18.3802	3.70038	11.817	14.8633	6.02529	5.32116	5.0149	4.4066	2.54705	3.04696	9.702	10.1901	8.48355
AT1G18660	2158	22.4291	38.7638	24.3666	16.9556	17.5697	16.7455	25.513	37.5728	26.679	39.9779	27.3228	43.7429	35.0518	29.2393	41.1134	26.4469	29.828	29.0046	30.9211	28.075	22.4525	35.3291	38.6635	33.3042	25.9501	31.5328	33.0872	31.4761	33.2449	33.9024	31.8945	40.2221	33.2172	46.6586	31.1559	33.8373	34.0953	49.5832	50.4699	40.1833	30.0989	33.7332	47.8423	36.7458	40.6953	39.1951	37.646	40.3796
AT1G18700	2785	15.0459	10.9398	12.7484	13.8852	13.749	13.479	19.3079	14.5306	19.3617	9.27875	11.5258	15.8085	6.83725	7.826	11.2174	7.85845	12.5562	8.27266	8.2323	7.70823	5.13009	18.7921	19.7467	19.5566	13.5038	12.128	11.8763	7.42193	6.06125	5.9731	9.92429	8.00321	9.01154	13.1856	12.3206	8.06749	4.77234	6.2433	6.0417	9.23928	9.55463	6.64932	6.33206	5.10943	4.5235	17.2112	17.3678	15.7737
AT1G18720	1393	86.3138	89.0142	104.789	260.296	295.631	294.186	83.3959	40.3133	96.2696	76.2324	62.2661	80.2717	103.7	78.3183	92.3979	44.8769	43.3266	31.5171	64.8522	60.3594	59.2201	95.0232	99.5565	84.4884	70.6476	62.8503	62.736	39.4104	45.7249	46.8765	37.6932	38.4157	36.9753	70.2723	64.5766	76.6137	38.3759	65.7712	72.5934	51.4051	54.3888	47.5982	42.2369	37.8049	36.9614	103.703	105.152	112.703
AT1G18730	987	105.877	119.703	163.407	52.4949	48.1137	75.7391	74.7482	176.482	107.415	100.09	105.985	72.5217	95.2653	73.3236	82.0416	72.4026	56.8841	45.784	38.8305	44.467	49.0908	80.6585	74.8445	66.3391	94.0068	119.703	117.13	55.0157	83.3271	83.0132	61.8566	65.3599	80.438	91.3229	81.8224	76.8281	51.3346	65.7235	67.2673	74.3044	64.1239	61.5705	43.0433	32.4079	41.4363	88.7844	87.0574	72.5996
AT1G18740	1555	38.9908	37.3296	52.4817	21.0377	29.8148	44.8132	42.1337	65.8622	52.7375	31.2457	50.8015	51.4505	95.5149	130.638	124.399	14.6965	15.3252	15.1343	19.8054	21.245	18.2162	21.6703	29.8631	23.5283	22.1551	26.9016	27.0164	14.9168	23.9204	27.942	17.5268	17.9961	30.1695	21.1915	32.0555	28.8977	8.02781	53.3282	69.3482	10.8799	12.0024	10.9507	9.48494	7.35206	8.04286	13.347	16.5958	10.8834
AT1G18800	1307	37.4908	48.8308	37.6571	14.3233	5.74446	11.5546	22.1857	14.3033	24.1737	34.1882	28.3916	48.8981	24.1143	24.0465	29.2565	29.7896	34.534	37.6007	20.3344	18.2499	21.8627	83.3087	67.5928	81.3509	55.2382	41.954	45.5155	15.1538	15.2433	14.944	30.3362	12.546	15.8135	36.9949	27.3174	47.2738	17.9785	42.4687	38.1142	51.2353	44.8188	42.5058	13.2472	12.2832	16.6235	112.921	93.9259	96.4253
[truncated: 12,120 more rows]
[truncated: 24 more columns]
